# Supplementary material for: Integrated analysis of the microbiome and transcriptome in stomach adenocarcinoma
Source: Open Life Sci. 2023 Jul 15;18(1):20220528. doi: 10.1515/biol-2022-0528 (PMC10350897; doi:10.1515/biol-2022-0528)
Supplement: Supplementary Table 2 [file j_biol-2022-0528-S2.xlsx]

## Sheet: 1
Table S2: TCMA data
Type	sample_type	Phylum	Phylum	Phylum	Phylum	Phylum	Phylum	Phylum	Phylum	Phylum	Phylum	Phylum	Class	Class	Class	Class	Class	Class	Class	Class	Class	Class	Class	Class	Class	Class	Class	Class	Class	Class	Class	Class	Class	Class	Family	Family	Family	Family	Family	Family	Family	Family	Family	Family	Family	Family	Family	Family	Family
		Bacteroidetes	Proteobacteria	Firmicutes	Fusobacteria	Verrucomicrobia	Chloroflexi	Thermotogae	Actinobacteria	Spirochaetes	Synergistetes	Tenericutes	Gammaproteobacteria	Actinobacteria	Alphaproteobacteria	Betaproteobacteria	Deltaproteobacteria	Epsilonproteobacteria	Mollicutes	Coriobacteriia	Bacilli	Flavobacteriia	Sphingobacteriia	Clostridia	Thermotogae	Bacteroidia	Fusobacteriia	Verrucomicrobiae	Spirochaetia	Anaerolineae	Erysipelotrichia	Synergistia	Negativicutes	Tissierellia	Spirochaetaceae	Moraxellaceae	Neisseriaceae	Enterobacteriaceae	Pasteurellaceae	Bacteroidaceae	Cardiobacteriaceae	Micrococcaceae	Streptococcaceae	Corynebacteriaceae	Mycobacteriaceae	Actinomycetaceae	Mycoplasmataceae	Bifidobacteriaceae	Propionibacteriaceae
TCGA-B7-5818-01	Primary Tumor	0.463538	0.0174323	0.490343	0.0281139	0	0	0	0	0	0	0	0.01562	0	0	0	0	0	0	0	0.361761	0	0	0.0867191	0	0.466772	0.0283368	0	0	0	0	0	0.0375562	0	0	0	0	0	0.0160209	0	0	0	0.0175936	0	0	0	0	0	0
TCGA-BR-4187-01	Primary Tumor	0.0128509	0.226806	0.0121101	0	0	0	0.481956	0.265503	0	0	0	0.0131014	0.274708	0	0	0	0.186211	0	0	0	0	0	0	0.498293	0.0134263	0	0	0	0	0	0	0	0	0	0	0	0	0	0	0	0	0.0108359	0.0155707	0.107282	0	0	0	0
TCGA-BR-4191-01	Primary Tumor	0.30759	0.0121848	0.557441	0.102939	0	0	0	0.0111217	0	0	0	0	0.0103775	0	0	0	0.0116421	0	0	0.104654	0	0	0.403989	0	0.306276	0.103498	0	0	0	0	0	0.0453087	0	0	0	0	0	0	0	0	0	0.0639757	0	0	0	0	0.0106659	0
TCGA-BR-4201-01	Primary Tumor	0.0666786	0.31714	0.20558	0.385312	0	0	0	0	0.0174092	0	0	0	0	0	0	0	0.316646	0	0	0	0	0	0.175844	0	0.0666535	0.389421	0	0.0175949	0	0	0	0	0	0.0176756	0	0	0	0	0	0	0	0	0	0	0	0	0	0
TCGA-BR-4253-01	Primary Tumor	0.634289	0	0.241529	0.117045	0	0	0	0	0	0	0	0	0	0	0	0	0	0	0	0.0555305	0.528419	0	0.106704	0	0.110089	0.118323	0	0	0	0	0	0.0608463	0	0	0	0	0	0	0	0	0	0.0115249	0	0	0	0	0	0
TCGA-BR-4256-01	Primary Tumor	0.0905099	0.572393	0.231023	0.103092	0	0	0	0	0	0	0	0.473182	0	0	0	0	0	0	0	0.0493222	0.0110849	0	0.178952	0	0.101069	0.127823	0	0	0	0	0	0.0361645	0.0155882	0	0	0	0.485445	0	0	0	0	0.0410058	0	0	0	0	0	0
TCGA-BR-4257-01	Primary Tumor	0.504971	0.16992	0.16699	0.13688	0	0	0	0	0.01652	0	0	0.0633295	0	0	0	0	0.0388198	0	0	0.0496246	0	0	0.0523759	0	0.544816	0.150103	0	0.0181159	0	0	0	0.0621117	0	0.0181433	0	0	0	0.0777569	0.222903	0	0	0.0287988	0	0	0	0	0	0
TCGA-BR-4267-01	Primary Tumor	0.38038	0.0349475	0.179859	0.39101	0	0	0	0	0	0	0	0	0	0	0	0	0.0334803	0	0	0.0234072	0	0	0.0893873	0	0.381941	0.393146	0	0	0	0	0	0.0582661	0	0	0	0	0	0	0	0	0	0	0	0	0	0	0	0
TCGA-BR-4279-01	Primary Tumor	0.0168565	0.625042	0.344205	0	0	0	0	0	0	0	0	0.131321	0	0	0	0	0.488769	0	0	0.323953	0	0	0	0	0.0169531	0	0	0	0	0	0	0.0183244	0	0	0	0	0	0.13256	0	0	0	0.131646	0	0	0	0	0	0
TCGA-BR-4280-01	Primary Tumor	0	0.808977	0.175496	0	0	0	0	0	0	0	0	0.813091	0	0	0	0	0	0	0	0.111823	0	0	0.0576478	0	0	0	0	0	0	0	0	0	0	0	0	0	0	0.828992	0	0	0	0.0955368	0	0	0	0	0	0
TCGA-BR-6452-01	Primary Tumor	0.0968395	0.258794	0.540435	0.04063	0	0	0	0.0626971	0	0	0	0	0.0655978	0	0	0	0.229405	0	0	0.48793	0	0	0	0	0.0951718	0.0419304	0	0	0	0	0	0.0650023	0	0	0	0	0	0	0	0	0	0.505062	0	0	0.0335959	0	0	0
TCGA-BR-6453-01	Primary Tumor	0.579324	0.154105	0.175028	0.0635968	0	0	0	0.0201739	0	0	0	0.0650391	0.0207391	0	0.0352826	0	0.0327564	0	0	0.0558235	0	0	0.0156801	0	0.590278	0.065403	0	0	0	0	0	0.104296	0	0	0	0.0373487	0	0.0659853	0	0	0	0.053307	0	0	0.0197482	0	0	0
TCGA-BR-6455-01	Primary Tumor	0.781679	0.0805589	0.0978384	0.0286356	0	0	0	0.0112882	0	0	0	0	0	0	0	0	0.0578702	0	0	0.0263277	0	0	0.0231481	0	0.799167	0.0297618	0	0	0	0	0	0.0347221	0	0	0	0	0	0	0	0	0	0	0	0	0	0	0	0
TCGA-BR-6456-01	Primary Tumor	0.515426	0.115359	0.183942	0.148736	0	0	0	0	0.0314106	0	0	0.101746	0	0	0	0	0	0	0	0.0523749	0	0	0.0327956	0	0.547388	0.146579	0	0.0314661	0	0	0	0.0689652	0	0.0343576	0	0	0	0.0947788	0	0	0	0.0685728	0	0	0	0	0	0
TCGA-BR-6457-01	Primary Tumor	0.213245	0.512583	0.182781	0.0913907	0	0	0	0	0	0	0	0.301024	0	0	0.163823	0	0	0	0	0	0.0764505	0	0	0	0.191126	0.114676	0	0	0	0	0	0.152901	0	0	0	0.214286	0	0.321429	0	0	0	0	0	0	0	0	0	0
TCGA-BR-6458-01	Primary Tumor	0.734576	0	0.177286	0.0500037	0	0	0	0	0.0318205	0	0	0	0	0	0	0	0	0	0	0	0	0	0.0350207	0	0.745183	0.0513637	0	0.032686	0	0	0	0.0840496	0.0373554	0.0330189	0	0	0	0	0	0	0	0	0	0	0	0	0	0
TCGA-BR-6564-01	Primary Tumor	0.0575995	0.0260596	0.602735	0.0149646	0	0	0	0.296147	0	0	0	0.0195958	0.279787	0	0	0	0	0	0	0.451165	0	0	0.0975103	0	0.0602137	0.0155137	0	0	0	0	0	0.0548948	0	0	0	0.0161007	0	0.0322014	0	0	0	0.489142	0	0	0.136754	0	0	0
TCGA-BR-6565-01	Primary Tumor	0.486668	0.0385704	0.134146	0.296368	0	0	0	0.0442471	0	0	0	0.0352112	0.0401579	0	0	0	0	0	0	0.113288	0.028322	0	0	0	0.407754	0.269059	0	0	0	0	0	0.106208	0	0	0	0	0	0.0294479	0	0	0	0.117791	0	0	0.0539877	0	0	0
TCGA-BR-6566-01	Primary Tumor	0.0909091	0.181818	0.545455	0.181818	0	0	0	0	0	0	0	0	0	0	0	0	0.142857	0	0	0	0.142857	0	0	0	0	0.285714	0	0	0	0	0	0.428571	0	0	0	0	0	0	0	0	0	0	0	0	0	0	0	0
TCGA-BR-6705-01	Primary Tumor	0.47379	0.212746	0.238796	0.0589237	0	0	0	0.0126436	0	0	0	0.14787	0.0127878	0	0.0479457	0	0.0109782	0	0	0.0219564	0.0109782	0	0.133307	0	0.465187	0.059596	0	0	0	0	0	0.0831208	0	0	0	0.0617284	0	0.160494	0	0	0	0.0185185	0	0	0	0	0	0
TCGA-BR-6707-01	Primary Tumor	0.601925	0.398075	0	0	0	0	0	0	0	0	0	0.196811	0	0	0	0	0.149747	0	0	0	0.653442	0	0	0	0	0	0	0	0	0	0	0	0	0	0	0	0.0798258	0.0638607	0	0	0	0	0	0	0	0	0	0
TCGA-BR-6710-01	Primary Tumor	0	0.989291	0	0	0	0	0	0	0	0	0	0	0	0	0	0	0.988677	0	0	0	0	0	0	0	0	0	0	0	0	0	0	0	0	0	0	0	0	0	0	0	0	0	0	0	0	0	0	0
TCGA-BR-6801-01	Primary Tumor	0	0.347473	0.63069	0.0104084	0	0	0	0	0	0	0	0.260433	0	0	0.0763585	0	0	0	0	0.205364	0	0	0.359468	0	0	0.0107378	0	0	0	0	0	0.071823	0	0	0	0.0759532	0	0.258242	0	0	0	0.0492713	0	0	0	0	0	0
TCGA-BR-6802-01	Primary Tumor	0.0696097	0	0.918507	0	0	0	0	0	0	0	0	0	0	0	0	0	0	0	0	0	0	0	0.901058	0	0.0683149	0	0	0	0	0	0	0	0	0	0	0	0	0	0	0	0	0	0	0	0	0	0	0
TCGA-BR-6803-01	Primary Tumor	0.0156288	0.981805	0	0	0	0	0	0	0	0	0	0	0	0	0	0	0.980704	0	0	0	0	0	0	0	0.0157295	0	0	0	0	0	0	0	0	0	0	0	0	0	0	0	0	0	0	0	0	0	0	0
TCGA-BR-6852-01	Primary Tumor	0.64839	0	0.326841	0.0140571	0	0	0	0	0	0	0	0	0	0	0	0	0	0	0	0	0	0	0.0277059	0	0.648538	0.0141027	0	0	0	0	0	0.277074	0.0184212	0	0	0	0	0	0	0	0	0	0	0	0	0	0	0
TCGA-BR-7722-01	Primary Tumor	0.0819281	0.0688076	0.752773	0.0748039	0	0	0	0.0216874	0	0	0	0	0.0256751	0	0	0	0.0331261	0	0	0.23865	0	0	0.0294454	0	0.103059	0.0883362	0	0	0	0.353345	0	0.022084	0.106279	0	0	0	0	0	0	0	0	0.121957	0	0	0.0336004	0	0	0
TCGA-BR-8373-01	Primary Tumor	0.101158	0.517529	0.131938	0.0156676	0	0	0	0.233276	0	0	0	0.407068	0.149761	0	0.0631271	0	0.0563107	0	0	0.107636	0	0	0	0	0.140769	0.0188699	0	0	0	0	0	0.0403198	0	0	0	0.142278	0.158119	0.222221	0	0	0	0.101369	0	0	0.0662511	0	0	0
TCGA-BR-8381-01	Primary Tumor	0.518805	0.198624	0.174264	0.0872628	0	0	0	0.0172318	0	0	0	0.081619	0.0167314	0	0.0771285	0	0.0217048	0	0	0.118808	0	0	0.013924	0	0.523122	0.0894779	0	0	0	0	0	0.0369995	0	0	0	0.0866574	0	0.0819551	0	0	0	0.102288	0	0	0.0119425	0	0	0
TCGA-BR-8486-01	Primary Tumor	0.658032	0.102186	0.186158	0.0511294	0	0	0	0	0	0	0	0.0715124	0	0	0	0	0.0205749	0	0	0.114664	0	0	0.0154796	0	0.672867	0.0505468	0	0	0	0	0	0.0474395	0	0	0	0	0	0.0698588	0	0	0	0.112191	0	0	0	0	0	0
TCGA-BR-8682-01	Primary Tumor	0.0253148	0.922792	0.0367447	0	0	0	0	0	0	0	0	0.0126807	0.0121379	0	0	0	0.805694	0	0	0.0332227	0	0	0.014716	0	0.0879349	0.010878	0	0	0	0	0	0.0119825	0	0	0	0	0	0	0	0	0	0.0126404	0	0	0	0	0	0
TCGA-BR-8690-01	Primary Tumor	0.876327	0	0.0847095	0.0224302	0	0	0	0	0.0141983	0	0	0	0	0	0	0	0	0	0	0	0	0	0.0638059	0	0.878653	0.0225342	0	0.0142641	0	0	0	0.0150162	0	0.0145482	0	0	0	0	0	0	0	0	0	0	0	0	0	0
TCGA-BR-A4J4-01	Primary Tumor	0.0263444	0.0127299	0.956806	0	0	0	0	0	0	0	0	0.0116461	0	0	0	0	0	0	0	0.176489	0	0	0.767891	0	0.0246027	0	0	0	0	0	0	0.0132951	0	0	0	0	0	0	0	0	0	0.0280856	0	0	0	0	0	0
TCGA-CD-5798-01	Primary Tumor	0.199413	0	0.800587	0	0	0	0	0	0	0	0	0	0	0	0	0	0	0	0	0.809524	0	0	0	0	0.190476	0	0	0	0	0	0	0	0	0	0	0	0	0	0	0	0	0	0	0	0	0	0	0
TCGA-CD-5799-01	Primary Tumor	0.83776	0	0.149481	0	0	0	0	0	0	0	0	0	0	0	0	0	0	0	0	0.0332618	0	0	0	0	0.82902	0	0	0	0	0	0	0.128629	0	0	0	0	0	0	0	0	0	0	0	0	0	0	0	0
TCGA-CD-5800-01	Primary Tumor	0.333814	0.35237	0.214133	0.0110759	0	0	0	0.0886069	0	0	0	0.0853568	0.089068	0	0.174425	0	0.103913	0	0	0.0816456	0	0	0	0	0.320857	0.0111335	0	0	0	0	0	0.12618	0	0	0	0.180968	0	0.10396	0	0	0	0.0847085	0	0	0.0577558	0	0	0
TCGA-CD-5801-01	Primary Tumor	0	1	0	0	0	0	0	0	0	0	0	1	0	0	0	0	0	0	0	0	0	0	0	0	0	0	0	0	0	0	0	0	0	0	0	0	0	0	0	0	0	0	0	0	0	0	0	0
TCGA-CD-5803-01	Primary Tumor	0.211217	0	0.779478	0	0	0	0	0	0	0	0	0	0	0	0	0	0	0	0	0.760528	0	0	0.0175224	0	0.210268	0	0	0	0	0	0	0	0	0	0	0	0	0	0	0	0	0.0291748	0	0	0	0	0	0
TCGA-CD-5813-01	Primary Tumor	0.230047	0.196021	0.571269	0	0	0	0	0	0	0	0	0	0	0	0	0	0.171836	0	0	0.555141	0	0	0	0	0.236305	0	0	0	0	0	0	0.0302665	0	0	0	0	0	0	0	0	0	0.0541008	0	0	0	0	0	0
TCGA-CD-8529-01	Primary Tumor	0.643714	0.0178905	0.210082	0.0892217	0	0	0	0	0	0	0.029657	0	0	0	0	0	0	0.0292459	0	0.072776	0	0	0.0311767	0	0.65677	0.0879848	0	0	0	0	0	0.0986654	0	0	0	0	0	0	0	0	0	0.0215545	0	0	0	0.0293863	0	0
TCGA-CG-4301-01	Primary Tumor	0.0157215	0	0.769419	0.141493	0	0	0	0.0733668	0	0	0	0	0.0733183	0	0	0	0	0	0	0.746005	0	0	0	0	0.0157111	0.1414	0	0	0	0	0	0.0235666	0	0	0	0	0	0	0	0	0	0.348022	0	0	0.0692446	0	0	0
TCGA-CG-4304-01	Primary Tumor	0.0152595	0.0925209	0.872195	0	0	0	0	0.0139208	0	0	0	0	0.014792	0	0	0	0.0454006	0	0	0.904135	0	0	0	0	0.0162145	0	0	0	0	0	0	0	0	0	0	0	0	0	0	0	0	0.920507	0	0	0	0	0	0
TCGA-CG-4305-01	Primary Tumor	0	0.35953	0.484501	0	0	0	0	0.155969	0	0	0	0.342139	0.160204	0	0	0	0	0	0	0.497657	0	0	0	0	0	0	0	0	0	0	0	0	0	0	0	0	0	0.45283	0	0	0	0.169811	0	0	0.0943396	0	0	0
TCGA-CG-4306-01	Primary Tumor	0	0.119041	0.879676	0	0	0	0	0	0	0	0	0	0	0	0	0	0.120491	0	0	0.601015	0	0	0.276288	0	0	0	0	0	0	0	0	0	0	0	0	0	0	0	0	0	0	0	0	0	0	0	0	0
TCGA-CG-4436-01	Primary Tumor	0.0651081	0.635164	0.299207	0	0	0	0	0	0	0	0	0.635296	0	0	0	0	0	0	0	0.277896	0	0	0	0	0.0649928	0	0	0	0	0	0	0.0118625	0	0	0	0	0	0.638955	0	0	0	0.256788	0	0	0	0	0	0
TCGA-CG-4437-01	Primary Tumor	0.18018	0.162162	0.567568	0.0900901	0	0	0	0	0	0	0	0	0	0	0	0	0.190476	0	0	0.380952	0	0	0	0	0.0952381	0.0952381	0	0	0	0	0	0.238095	0	0	0	0	0	0	0	0	0	0.285714	0	0	0	0	0	0
TCGA-CG-4440-01	Primary Tumor	0.227755	0.191594	0.580651	0	0	0	0	0	0	0	0	0.16129	0	0	0	0	0.0215054	0	0	0.602151	0	0	0	0	0.215054	0	0	0	0	0	0	0	0	0	0	0	0	0.175	0	0	0	0.55	0	0	0	0	0	0
TCGA-CG-4441-01	Primary Tumor	0.129816	0.0448161	0.746396	0.0634133	0	0	0	0.0155584	0	0	0	0.0276605	0.0159373	0	0	0	0	0	0	0.369053	0	0	0.0924397	0	0.131397	0.0649576	0	0	0	0	0	0.288562	0	0	0	0	0	0.0279751	0	0	0	0.291633	0	0	0.0141692	0	0	0
TCGA-CG-4443-01	Primary Tumor	0.818414	0	0.156734	0.0159044	0	0	0	0	0	0	0	0	0	0	0	0	0	0	0	0.118516	0	0	0.0148273	0	0.818987	0.0159412	0	0	0	0	0	0.0147272	0	0	0	0	0	0	0	0	0	0	0	0	0	0	0	0
TCGA-CG-4444-01	Primary Tumor	0	0.55814	0	0.44186	0	0	0	0	0	0	0	0	0	0	0	0	0.5	0	0	0	0	0	0	0	0	0.5	0	0	0	0	0	0	0	0	0	0	0	0	0	0	0	0	0	0	0	0	0	0
TCGA-CG-4460-01	Primary Tumor	0.26909	0	0.182508	0.460621	0	0	0.0497722	0.0100757	0.0214779	0	0	0	0	0	0	0	0	0	0	0.0154978	0	0	0.0935677	0.0500148	0.269886	0.462866	0	0.0215826	0	0.022875	0	0.040839	0	0.0218305	0	0	0	0	0	0	0	0	0	0	0	0	0	0
TCGA-CG-4462-01	Primary Tumor	0.338608	0.244721	0.316628	0.100043	0	0	0	0	0	0	0	0.0354657	0	0	0.0171214	0	0.145531	0	0	0.142817	0.0171214	0	0.0171214	0	0.359548	0.111289	0	0	0	0	0	0.153985	0	0	0	0.0167951	0	0.0503852	0	0	0	0.160317	0	0	0	0	0	0
TCGA-CG-4465-01	Primary Tumor	0.2852	0.21349	0.345379	0.0397954	0	0	0	0.116135	0	0	0	0.0426593	0.111312	0	0	0	0.145066	0	0	0.2113	0	0	0.0115132	0	0.297039	0.0414473	0	0	0	0	0	0.135058	0	0	0	0	0	0.0492479	0	0	0	0.164492	0	0	0.0510299	0	0	0
TCGA-CG-4466-01	Primary Tumor	0.264148	0.0219451	0.546388	0.162439	0	0	0	0	0	0	0	0	0	0	0	0	0	0	0	0.0776917	0.205485	0	0.439677	0	0.0613724	0.169739	0	0	0	0	0	0.0308941	0	0	0	0	0	0	0	0	0	0.0562689	0	0	0	0	0	0
TCGA-CG-4469-01	Primary Tumor	0.369551	0.0842877	0.300923	0.226504	0	0	0	0.018248	0	0	0	0.0689232	0.0165522	0	0.0134201	0	0	0	0	0.252873	0	0	0.0154083	0	0.367352	0.227783	0	0	0	0	0	0.024213	0	0	0	0.0138662	0	0.0723531	0	0	0	0.222423	0	0	0.0151171	0	0	0
TCGA-CG-4475-01	Primary Tumor	0.095575	0.212044	0.429128	0.230583	0	0	0	0.0326696	0	0	0	0.160419	0.0268454	0	0	0	0	0	0	0.230059	0	0	0.0196632	0	0.0987935	0.243521	0	0	0	0	0	0.204194	0	0	0	0.0129915	0.0384559	0.128386	0	0	0.0173584	0.208664	0	0	0.0122273	0	0	0
TCGA-CG-4477-01	Primary Tumor	0.541446	0	0.297812	0.139779	0	0	0	0	0	0	0	0	0	0	0	0	0	0	0	0.0568031	0.263978	0	0.120765	0	0.274078	0.139602	0	0	0	0	0	0.109143	0.0103176	0	0	0	0	0	0	0	0	0.0531545	0	0	0	0	0	0
TCGA-CG-5717-01	Primary Tumor	0.397557	0.282835	0.205301	0.109849	0	0	0	0	0	0	0	0.205792	0	0	0.0539097	0	0	0	0	0.15014	0	0	0	0	0.405474	0.113354	0	0	0	0	0	0.0517831	0	0	0	0.0559291	0	0.209286	0	0	0	0.136871	0	0	0	0	0	0
TCGA-CG-5718-01	Primary Tumor	0.703047	0	0.231914	0.0553967	0	0	0	0	0	0	0	0	0	0	0	0	0	0	0	0.0939653	0	0	0.0123545	0	0.704292	0.055628	0	0	0	0	0	0.113533	0	0	0	0	0	0	0	0	0	0.0848469	0	0	0	0	0	0
TCGA-CG-5719-01	Primary Tumor	0.13158	0.190945	0.59617	0	0	0	0	0.0745046	0	0	0	0.0561967	0.076965	0	0	0	0.108881	0	0	0.527625	0	0	0	0	0.131988	0	0	0	0	0	0	0.0807828	0	0	0	0	0	0.0630438	0	0	0	0.542005	0	0	0.0278134	0	0	0
TCGA-CG-5720-01	Primary Tumor	0.0220977	0.928551	0.0467735	0	0	0	0	0	0	0	0	0.0343644	0	0	0	0	0.890023	0	0	0.0421383	0	0	0	0	0.0228413	0	0	0	0	0	0	0	0	0	0	0	0	0.0347003	0	0	0	0.0406151	0	0	0	0	0	0
TCGA-CG-5721-01	Primary Tumor	0.702729	0.0310381	0.231398	0.0152148	0	0	0	0	0.0186553	0	0	0.0147634	0	0	0	0	0	0	0	0.0949764	0.0116392	0	0.0601423	0	0.702372	0.0155627	0	0.0190818	0	0	0	0.0688625	0	0.0300859	0	0	0	0.0102386	0	0	0	0.0109496	0	0	0	0	0	0
TCGA-CG-5722-01	Primary Tumor	0.228462	0.44215	0.3267	0	0	0	0	0	0	0	0	0.0697955	0	0	0	0	0.298674	0	0	0.267148	0	0	0	0	0.253873	0	0	0	0	0	0	0.107523	0	0	0	0	0	0.0635452	0	0	0	0.220736	0	0	0	0	0	0
TCGA-CG-5723-01	Primary Tumor	0.651829	0.0233163	0.0813538	0.141807	0	0	0	0	0.100702	0	0	0	0	0	0	0	0.0235155	0	0	0	0	0	0.0539777	0	0.65134	0.14344	0	0.101864	0	0	0	0.0131298	0	0.104944	0	0	0	0	0	0	0	0	0	0	0	0	0	0
TCGA-CG-5724-01	Primary Tumor	0.775761	0.0551642	0.117241	0.0326147	0	0	0	0	0.0104832	0	0	0	0	0	0	0	0.0445237	0	0	0.0301906	0	0	0.0240917	0	0.778915	0.032797	0	0.0105438	0	0	0	0.0529447	0	0.0106025	0	0	0	0	0	0	0	0.0104192	0	0	0	0	0	0
TCGA-CG-5725-01	Primary Tumor	0.440036	0.10746	0.0969933	0.323988	0	0	0	0	0.029098	0	0	0.0642488	0	0	0.0267946	0	0	0	0	0.0148225	0.117345	0	0.0605253	0	0.3306	0.330079	0	0.029645	0	0	0	0.023469	0	0.0291823	0	0.0693081	0	0.0510691	0	0	0	0.0109434	0	0	0	0	0	0
TCGA-CG-5726-01	Primary Tumor	0.350809	0.0301331	0.588699	0.015179	0	0	0	0	0.015179	0	0	0.0155637	0	0	0	0	0	0	0	0.397351	0	0	0.0217892	0	0.347404	0.0155637	0	0.0155637	0	0	0	0.171201	0	0.0193616	0	0	0	0.0503401	0	0	0	0.407535	0	0	0	0	0	0
TCGA-CG-5732-01	Primary Tumor	0.111415	0.370228	0.474628	0	0	0	0	0.0411671	0	0	0	0.367828	0.0399192	0	0	0	0	0	0	0.396226	0	0	0	0	0.112269	0	0	0	0	0	0	0.0703237	0	0	0	0	0	0.387874	0	0	0	0.369931	0	0	0.0162305	0	0	0
TCGA-CG-5734-01	Primary Tumor	0.530562	0.387856	0.05863	0.0160659	0	0	0	0	0	0	0	0	0	0	0	0	0.379065	0	0	0.0140477	0	0	0	0	0.537577	0.0162589	0	0	0	0	0	0.0288015	0	0	0	0	0	0	0	0	0	0	0	0	0	0	0	0
TCGA-D7-5577-01	Primary Tumor	0.735547	0.188003	0.0555015	0	0	0	0	0	0.0161512	0	0	0	0	0	0.012365	0	0.09892	0	0	0.0423943	0	0	0	0	0.805491	0	0	0.0176643	0	0	0	0.0105986	0	0.0180505	0	0.0180505	0	0	0	0	0	0.0288809	0	0	0	0	0	0
TCGA-D7-5578-01	Primary Tumor	0.166766	0.746902	0.0800396	0	0	0	0	0	0	0	0	0.554986	0	0	0.0596001	0	0.0874135	0	0	0.02384	0	0	0.0158934	0	0.20264	0	0	0	0	0	0	0.0397334	0	0	0	0.108038	0	0.308557	0	0	0	0.0328436	0	0	0	0	0	0
TCGA-D7-6519-01	Primary Tumor	0.323278	0.318079	0.3146	0.0440439	0	0	0	0	0	0	0	0.270094	0	0	0	0	0	0	0	0.234076	0	0	0.0286624	0	0.424173	0.0429936	0	0	0	0	0	0	0	0	0	0	0.166667	0.0641238	0	0	0	0.208402	0	0	0	0	0	0
TCGA-D7-6520-01	Primary Tumor	0.592844	0	0.407156	0	0	0	0	0	0	0	0	0	0	0	0	0	0	0	0	0.244294	0	0	0.0610734	0	0.592844	0	0	0	0	0	0	0.0814312	0.0203578	0	0	0	0	0	0	0	0	0.129032	0	0	0	0	0	0
TCGA-D7-6521-01	Primary Tumor	0.143161	0.0115498	0.823597	0	0	0	0	0.0162294	0	0	0	0.0110485	0.0164103	0	0	0	0	0	0	0.744904	0	0	0.044194	0	0.144773	0	0	0	0	0.0110485	0	0.022097	0	0	0	0	0	0.0110517	0	0	0	0.0663103	0	0	0.0110517	0	0	0
TCGA-D7-6522-01	Primary Tumor	0.231927	0.57674	0.142919	0	0	0	0	0.043609	0	0	0	0.0633871	0.04654	0	0	0	0.484492	0	0	0.0690782	0	0	0.0197752	0	0.247515	0	0	0	0	0	0	0.0640862	0	0	0	0	0	0.0475631	0	0	0	0.0660599	0	0	0.0343511	0	0	0
TCGA-D7-6524-01	Primary Tumor	0	0.732116	0.0999641	0.145627	0	0	0	0.0158855	0	0	0	0.708351	0.0152578	0	0	0	0.0187085	0	0	0.0452342	0	0	0	0	0	0.148553	0	0	0	0	0	0.0443612	0	0	0	0	0	0.71567	0	0	0	0.0172762	0	0	0	0	0	0
TCGA-D7-6525-01	Primary Tumor	0	0.442345	0.470269	0.0832251	0	0	0	0	0	0	0	0.0115344	0	0	0	0	0.413484	0	0	0.455626	0	0	0	0	0	0.0852544	0	0	0	0	0	0	0.029839	0	0	0	0	0.0169571	0	0	0	0.0339142	0	0	0	0	0	0
TCGA-D7-6526-01	Primary Tumor	0.0549468	0	0.924744	0	0	0	0	0	0	0	0	0	0	0	0	0	0	0	0	0.869388	0	0	0.0241863	0	0.0543814	0	0	0	0	0	0	0.0315971	0	0	0	0	0	0	0	0	0	0.0681336	0	0	0	0	0	0
TCGA-D7-6527-01	Primary Tumor	0.543678	0.229057	0.14	0.036976	0	0	0	0.0409767	0	0	0	0.0419433	0.0414224	0	0.0398778	0	0.114086	0	0	0.0639408	0	0	0.0114633	0	0.561175	0.0386827	0	0	0	0	0	0.0682095	0	0	0	0.0583906	0	0.0432144	0	0	0	0.0495515	0	0	0.0273752	0	0	0
TCGA-D7-6528-01	Primary Tumor	0.358954	0	0.601046	0.0280759	0	0	0	0	0	0	0	0	0	0	0	0	0	0	0	0.403454	0	0	0	0	0.358372	0.0281019	0	0	0	0	0	0.186736	0	0	0	0	0	0	0	0	0	0.208724	0	0	0	0	0	0
TCGA-D7-6815-01	Primary Tumor	0.406237	0.179346	0.294328	0.096205	0	0	0	0.0238838	0	0	0	0.0779805	0	0	0	0	0.0454277	0	0.0140637	0.194763	0	0	0.0279877	0	0.448711	0.097957	0	0	0	0	0	0.0785148	0	0	0	0	0	0.0899995	0	0	0	0.167092	0	0	0	0	0	0
TCGA-D7-6818-01	Primary Tumor	0.519373	0.0400233	0.233626	0.148773	0	0	0	0	0.0550075	0	0	0.0268424	0	0	0	0	0.011663	0	0	0.0787299	0	0	0.0814312	0	0.519821	0.149489	0	0.0552724	0	0	0	0.0647595	0	0.0557222	0	0	0	0.0272752	0	0	0	0.0507729	0	0	0	0	0	0
TCGA-D7-6822-01	Primary Tumor	0.114046	0.662543	0.192199	0	0	0	0	0.0211876	0	0	0	0.557555	0.0215766	0	0.0611398	0	0	0	0	0.125298	0	0	0.0510632	0	0.142258	0	0	0	0	0	0	0.0270817	0	0	0	0.107386	0.01219	0.539302	0	0	0	0.079986	0	0	0.0120282	0	0	0
TCGA-D7-8570-01	Primary Tumor	0.168604	0.219453	0.429576	0.182367	0	0	0	0	0	0	0	0.0597015	0	0	0	0	0.0826636	0	0	0.323766	0	0	0.0413318	0	0.265212	0.185993	0	0	0	0	0	0.0413318	0	0	0	0	0	0.0227273	0	0	0	0.272727	0	0	0	0	0	0
TCGA-D7-A4YX-01	Primary Tumor	0.430396	0.115111	0.353216	0.0299406	0	0	0	0.0542272	0.0128317	0	0	0.155169	0.0538254	0	0.0128497	0	0	0	0	0.181883	0.0169757	0	0.0381954	0	0.424394	0.0297076	0	0.0127318	0	0	0	0.0509272	0.0106098	0.0145793	0	0.0461679	0	0.0923357	0	0	0	0.130356	0	0	0.0291586	0	0	0
TCGA-F1-6874-01	Primary Tumor	0.187236	0.0277885	0.756687	0.0104401	0	0	0	0.0162736	0	0	0	0.0168034	0.0154414	0	0	0	0	0	0	0.705853	0	0	0	0	0.186069	0.010483	0	0	0	0	0	0.0491881	0	0	0	0	0	0.019114	0	0	0	0.686111	0	0	0	0	0	0
TCGA-F1-6875-01	Primary Tumor	0.228319	0.204103	0.523902	0.038588	0	0	0	0	0	0	0	0.10207	0	0	0.0810223	0	0	0	0	0.0389559	0.0396872	0	0.477923	0	0.197108	0.0394133	0	0	0	0	0	0.0134544	0	0	0	0.145259	0	0.0993464	0	0	0	0.0330627	0	0	0	0	0	0
TCGA-FP-7998-01	Primary Tumor	0.12511	0.152039	0.559833	0	0	0	0	0.163018	0	0	0	0.100428	0.18798	0	0.0875995	0	0	0	0	0.2907	0	0	0.173891	0	0.113858	0	0	0	0	0	0	0.045543	0	0	0	0.118541	0	0.0759878	0	0	0	0.227964	0	0	0.121581	0	0	0
TCGA-HU-8608-01	Primary Tumor	0.251062	0.148422	0.188234	0.410129	0	0	0	0	0	0	0	0.110819	0	0	0	0	0.0162644	0	0	0.157998	0	0	0.0150824	0	0.244777	0.418458	0	0	0	0	0	0.0169339	0	0	0	0.0160618	0	0.107176	0	0	0	0.135421	0	0	0	0	0	0
TCGA-HU-A4H0-01	Primary Tumor	0	0.0944515	0.733431	0	0	0	0	0.172118	0	0	0	0.112895	0.178872	0	0	0	0	0	0	0.661018	0	0	0.0472156	0	0	0	0	0	0	0	0	0	0	0	0	0	0	0.235294	0	0	0	0.588235	0	0	0.117647	0	0	0
TCGA-IN-7806-01	Primary Tumor	0.439121	0.203881	0.307822	0.0330681	0	0	0	0.0161083	0	0	0	0.0813983	0.0143281	0	0.100607	0	0	0	0	0.203753	0.0171327	0	0.0534369	0	0.481299	0.0315047	0	0	0	0	0	0.01654	0	0	0	0.0620685	0	0.0902814	0	0	0	0.177492	0	0	0	0	0	0
TCGA-BR-4183-11	Solid Tissue Normal	0.0291187	0.0321162	0.0239262	0.0158829	0	0	0.734584	0.164372	0	0	0	0.0243955	0.166861	0	0	0	0	0	0	0	0	0	0	0.745121	0.0261799	0.0161107	0	0	0	0	0	0.012083	0	0	0	0	0	0	0	0	0	0	0.0151056	0.11244	0	0	0	0
TCGA-BR-4184-11	Solid Tissue Normal	0.0213365	0.482488	0.0605954	0	0	0	0.350479	0.0803739	0	0	0	0.442871	0.0865091	0	0	0	0	0	0	0.0488027	0	0	0	0.377196	0.022963	0	0	0	0	0	0	0	0	0	0	0	0.0199107	0.386096	0	0	0	0.0569047	0.011111	0.0354623	0	0	0	0
TCGA-BR-4187-11	Solid Tissue Normal	0	0.942555	0	0	0	0	0.0313028	0.0243854	0	0	0	0	0.0243207	0	0	0	0.941629	0	0	0	0	0	0	0.0314261	0	0	0	0	0	0	0	0	0	0	0	0	0	0	0	0	0	0	0	0	0	0	0	0
TCGA-BR-4188-11	Solid Tissue Normal	0.1287	0.0316978	0.0833366	0	0	0	0.566061	0.186933	0	0	0	0.0283585	0.184921	0	0	0	0	0	0	0.0204381	0	0	0	0.570882	0.118796	0	0	0	0	0	0	0.0593981	0	0	0	0	0	0.0101028	0	0	0	0.0656681	0.0218894	0.0959765	0.0101028	0	0	0
TCGA-BR-4191-11	Solid Tissue Normal	0.298647	0.172473	0.221352	0.0467901	0	0	0.157081	0.103656	0	0	0	0	0.100312	0	0	0	0.161272	0	0	0.16959	0	0	0.0115473	0.159431	0.298646	0.0474902	0	0	0	0	0	0.0326881	0	0	0	0	0	0	0	0	0	0.168728	0	0.0258547	0	0	0	0
TCGA-BR-4201-11	Solid Tissue Normal	0.182837	0.64275	0.100588	0.0304067	0	0	0.0128368	0	0.0257376	0	0	0	0	0	0	0	0.642582	0	0	0.0455296	0	0	0.0242231	0.0129115	0.182412	0.0305837	0	0.0258874	0	0	0	0.0163377	0.0118655	0.0259936	0	0	0	0	0.0439949	0	0	0.0401801	0	0	0	0	0	0
TCGA-BR-4253-11	Solid Tissue Normal	0.645446	0.0706989	0.205728	0	0	0	0.0321209	0.0326734	0	0	0	0	0.0295103	0	0	0	0.049397	0	0	0.170557	0.026785	0	0	0.0329314	0.634302	0	0	0	0	0	0	0.014757	0	0	0	0	0	0	0	0	0	0.129189	0	0	0	0	0	0
TCGA-BR-4255-11	Solid Tissue Normal	0.333727	0.288353	0.282866	0.0412246	0	0	0.0119102	0.0416802	0	0	0	0.275121	0.0376952	0	0	0	0.0118073	0	0	0.207879	0	0	0	0.0121602	0.334376	0.0415682	0	0	0	0	0	0.0668959	0	0	0	0	0	0.227857	0	0	0	0.209505	0	0	0.019135	0	0	0
TCGA-BR-4256-11	Solid Tissue Normal	0.274131	0.0620619	0.321682	0.339929	0	0	0	0	0	0	0	0.0274833	0	0	0	0	0	0	0	0.0593932	0	0	0.192725	0	0.281767	0.352017	0	0	0	0	0	0.0364426	0.0388459	0	0	0	0.0139663	0.0101803	0	0	0	0.0571484	0	0	0	0	0	0
TCGA-BR-4257-11	Solid Tissue Normal	0.0908193	0.737281	0.154768	0.0124174	0	0	0	0	0	0	0	0.0122386	0	0	0	0	0.724253	0	0	0.133252	0	0	0.0115468	0	0.0901747	0.012614	0	0	0	0	0	0	0	0	0	0	0	0.0141044	0.0233583	0	0	0.12085	0	0	0	0	0	0
TCGA-BR-4267-11	Solid Tissue Normal	0.0370973	0.185192	0.0288148	0	0	0	0.413499	0.330873	0	0	0	0	0.327405	0	0	0	0.157185	0	0	0.0120851	0	0	0	0.42758	0.037425	0	0	0	0	0	0	0.0126309	0	0	0	0	0	0	0	0	0	0.0165474	0.020244	0.0870592	0	0	0	0
TCGA-BR-4279-11	Solid Tissue Normal	0	0.902438	0.0677681	0.0241793	0	0	0	0	0	0	0	0.150525	0	0	0	0	0.752883	0	0	0.0480058	0	0	0.0142162	0	0	0.0242696	0	0	0	0	0	0	0	0	0	0	0	0.150196	0	0	0	0.0229781	0	0	0	0	0	0
TCGA-BR-4280-11	Solid Tissue Normal	0.187957	0.169641	0.42396	0.18138	0	0	0	0.0350202	0	0	0	0.15892	0.0322517	0	0	0	0	0	0	0.19474	0	0	0.169948	0	0.192862	0.187963	0	0	0	0	0	0.0491862	0	0	0	0	0.0174228	0.157691	0	0	0	0.17256	0	0	0	0	0	0
TCGA-BR-4292-11	Solid Tissue Normal	0.150571	0.160609	0.301142	0.301142	0	0	0	0.0865351	0	0	0	0.173264	0.112024	0	0	0	0	0	0	0	0	0	0.129948	0	0.194922	0.389843	0	0	0	0	0	0	0	0	0	0	0	0.166667	0	0	0	0	0	0.0833333	0	0	0	0
TCGA-BR-4294-11	Solid Tissue Normal	0	0.997395	0	0	0	0	0	0	0	0	0	0	0	0	0	0	0.995944	0	0	0	0	0	0	0	0	0	0	0	0	0	0	0	0	0	0	0	0	0	0	0	0	0	0	0	0	0	0	0
TCGA-BR-4357-11	Solid Tissue Normal	0	0.980353	0	0	0	0	0	0	0	0	0	0	0	0	0	0	0.980548	0	0	0	0	0	0	0	0	0	0	0	0	0	0	0	0	0	0	0	0	0	0	0	0	0	0	0	0	0	0	0
TCGA-BR-4363-11	Solid Tissue Normal	0.5086	0.0739546	0.292026	0	0	0	0	0.12542	0	0	0	0.0630811	0.129631	0	0	0	0	0	0	0.168967	0	0	0	0	0.525676	0	0	0	0	0	0	0.112645	0	0	0	0	0	0.0980392	0	0	0	0.0784314	0	0.0980392	0	0	0	0
TCGA-BR-4366-11	Solid Tissue Normal	0.699113	0.0311707	0.24211	0.0192011	0	0	0	0	0	0	0	0	0	0	0	0	0.0345802	0	0	0.0278728	0	0	0.0544638	0	0.822361	0.0226933	0	0	0	0	0	0.0151288	0.0118869	0	0	0	0	0	0	0	0	0	0	0	0	0	0	0
TCGA-BR-4367-11	Solid Tissue Normal	0.197259	0.195038	0.543794	0.0302938	0	0	0	0.033615	0	0	0	0.163238	0.0341163	0	0.0184468	0	0	0	0	0.513262	0	0	0	0	0.199841	0.0307447	0	0	0	0	0	0.0288232	0	0	0	0.0211428	0	0.169143	0	0	0	0.388867	0	0.0201412	0.0161088	0	0	0
TCGA-BR-4368-11	Solid Tissue Normal	0.0105706	0.972478	0.0147245	0	0	0	0	0	0	0	0	0	0	0	0	0	0.97284	0	0	0.0134436	0	0	0	0	0.0104797	0	0	0	0	0	0	0	0	0	0	0	0	0	0	0	0	0	0	0	0	0	0	0
TCGA-BR-4369-11	Solid Tissue Normal	0.176139	0.142662	0.577435	0.0385305	0	0	0	0.0652337	0	0	0	0.0901398	0.0682546	0	0	0	0.0206743	0	0	0.288497	0	0	0.271595	0	0.187447	0.0403148	0	0	0	0	0	0.0206743	0.0124046	0	0	0	0.0622061	0.0586556	0	0	0	0.145941	0	0.0419	0	0	0	0
TCGA-BR-4370-11	Solid Tissue Normal	0	0	0.926483	0.0108914	0	0	0	0.0571797	0	0	0	0	0.057726	0	0	0	0	0	0	0.73902	0	0	0.186761	0	0	0.0109954	0	0	0	0	0	0	0	0	0	0	0	0	0	0	0	0.0112676	0	0.0417564	0	0	0	0
TCGA-BR-6453-11	Solid Tissue Normal	0.632485	0.126533	0.14107	0.0698883	0	0	0	0.019071	0.0109526	0	0	0.0505903	0.0196143	0	0	0	0.046681	0	0	0.0413537	0	0	0.0250396	0	0.642484	0.0718995	0	0.0112678	0	0	0	0.0799479	0	0.0113366	0	0.0129562	0	0.0545239	0	0	0	0.0367091	0	0	0.0185705	0	0	0
TCGA-BR-6454-11	Solid Tissue Normal	0	0.981963	0	0	0	0	0	0	0	0	0	0	0	0	0	0	0.981839	0	0	0	0	0	0	0	0	0	0	0	0	0	0	0	0	0	0	0	0	0	0	0	0	0	0	0	0	0	0	0
TCGA-CG-5720-11	Solid Tissue Normal	0	0.998949	0	0	0	0	0	0	0	0	0	0	0	0	0	0	0.998583	0	0	0	0	0	0	0	0	0	0	0	0	0	0	0	0	0	0	0	0	0	0	0	0	0	0	0	0	0	0	0
TCGA-CG-5721-11	Solid Tissue Normal	0.59711	0.103278	0.222513	0.0616797	0	0	0	0	0.0154199	0	0	0.0831272	0	0	0	0	0	0	0	0.129937	0	0	0.037469	0	0.603995	0.0621436	0	0.0155359	0	0	0	0.0508448	0	0.0206268	0	0	0	0.11251	0	0	0	0.0393784	0	0	0	0	0	0
TCGA-CG-5722-11	Solid Tissue Normal	0.0214239	0.969552	0	0	0	0	0	0	0	0	0	0	0	0	0	0	0.953718	0	0	0	0	0	0	0	0.0250978	0	0	0	0	0	0	0	0	0	0	0	0	0	0	0	0	0	0	0	0	0	0	0
TCGA-CG-5725-11	Solid Tissue Normal	0.402226	0.270318	0.160936	0.160115	0	0	0	0	0	0	0	0.213561	0	0	0.050493	0	0	0	0	0.0187624	0	0	0.0496653	0	0.415881	0.165551	0	0	0	0	0	0.0794644	0	0	0	0.0548885	0	0.19211	0	0	0	0.0188679	0	0	0	0	0	0
TCGA-CG-5728-11	Solid Tissue Normal	0.512673	0.290185	0.154513	0	0	0	0	0.0419726	0	0	0	0	0.0276339	0	0	0	0.269023	0	0.0155512	0.109916	0	0	0	0	0.517553	0	0	0	0	0	0	0.0400079	0	0	0	0	0	0	0	0	0	0.0518054	0	0	0.0122339	0	0	0
TCGA-CG-5730-11	Solid Tissue Normal	0.344536	0.361767	0.196521	0.0651045	0	0	0	0.0310522	0	0	0	0.35147	0.0268387	0	0.0100471	0	0	0	0	0.052496	0.0125647	0	0.0130347	0	0.325857	0.0641224	0	0	0	0	0	0.124932	0	0	0	0.0305505	0	0.370293	0	0	0	0.0410744	0	0	0.0149161	0	0	0
TCGA-CG-5733-11	Solid Tissue Normal	0.034889	0.871825	0.0808557	0	0	0	0	0	0	0	0	0.0661902	0	0	0	0	0.804242	0	0	0.0735447	0	0	0	0	0.0354813	0	0	0	0	0	0	0	0	0	0	0	0	0.0658679	0	0	0	0.0703218	0	0	0	0	0	0
TCGA-CG-5734-11	Solid Tissue Normal	0.117417	0.383562	0.264188	0.234834	0	0	0	0	0	0	0	0.357143	0	0	0	0	0	0	0	0.27551	0	0	0	0	0.122449	0.244898	0	0	0	0	0	0	0	0	0	0	0	0.428571	0	0	0	0	0	0	0	0	0	0
[truncated: 311 more columns]
