# Supplementary material for: Integrated analysis of the microbiome and transcriptome in stomach adenocarcinoma
Source: Open Life Sci. 2023 Jul 15;18(1):20220528. doi: 10.1515/biol-2022-0528 (PMC10350897; doi:10.1515/biol-2022-0528)
Supplement: Supplementary Table 3 [file j_biol-2022-0528-S3.xlsx]

## Sheet: Sheet1
Table S3: Microbial diversity at phylum, class, order, family, and genus levels
Type	Name	Pvalue
Class	Negativicutes	5.89e-05
Class	Betaproteobacteria	0.00122482
Class	Bacilli	0.0024179
Class	Epsilonproteobacteria	0.00381875
Class	Flavobacteriia	0.0176299
Family	Veillonellaceae	0.000543709
Family	Actinomycetaceae	0.000820289
Family	Neisseriaceae	0.00107447
Family	Streptococcaceae	0.0016908
Family	Helicobacteraceae	0.00295318
Family	Flavobacteriaceae	0.0169704
Family	Mycobacteriaceae	0.0171933
Family	Selenomonadaceae	0.0182011
Genus	Neisseria	0.000396115
Genus	Veillonella	0.000632643
Genus	Actinomyces	0.000783212
Genus	Streptococcus	0.00144572
Genus	Helicobacter	0.00302965
Genus	Capnocytophaga	0.01482
Genus	Mycobacterium	0.0173862
Genus	Selenomonas	0.0229845
Genus	Alloprevotella	0.0375704
order	Actinomycetales	0.000468121
order	Veillonellales	0.000580315
order	Neisseriales	0.00120651
order	Lactobacillales	0.00363121
order	Campylobacterales	0.00378803
order	Selenomonadales	0.0175622
order	Flavobacteriales	0.0184529
order	Corynebacteriales	0.0199987
Phylum	Firmicutes	8.36e-05
Phylum	Proteobacteria	0.00544912
