# Supplementary material for: Integrated analysis of the microbiome and transcriptome in stomach adenocarcinoma
Source: Open Life Sci. 2023 Jul 15;18(1):20220528. doi: 10.1515/biol-2022-0528 (PMC10350897; doi:10.1515/biol-2022-0528)
Supplement: Supplementary Table 5 [file j_biol-2022-0528-S5.xlsx]

## Sheet: 1 vs.2 and 3
Gene	logFC	pvalue	FDR
CTNNA3	-1.73893	3.58836e-05	0.0290658
MYOC	-1.53634	3.84636e-05	0.0311555
TINAG	-0.928778	2.00092e-05	0.0162075
HOXB8	-0.852389	5.25252e-05	0.0425454
CAPN13	-0.847615	2.28729e-05	0.0185271
UGT2B15	-0.828334	2.97181e-05	0.0240716
GFRA1	-0.799306	5.82542e-05	0.0471859
MT1M	-0.742286	2.68326e-05	0.0217344
PDE4C	-0.696021	4.09102e-05	0.0331373
GPT	-0.686485	2.65457e-05	0.021502
CDHR2	-0.680991	3.32487e-06	0.00269314
LRRC31	-0.666612	3.42433e-05	0.027737
LRRC66	-0.620231	2.48844e-05	0.0201564
VAT1L	-0.580963	4.42721e-05	0.0358604
HYAL1	-0.580863	2.56713e-05	0.0207937
DPT	-0.552403	3.97743e-05	0.0322172
TFF2	-0.533375	5.97107e-05	0.0483656
ATP2C2	-0.516417	4.08875e-05	0.0331189
CYP2C18	-0.512316	1.30049e-05	0.010534
PBLD	-0.510351	5.47863e-06	0.00443769
AKR1B10	-0.48991	1.21955e-05	0.00987837
SGK2	-0.484773	3.46157e-05	0.0280387
HSD17B2	-0.469171	4.38092e-05	0.0354855
MYO1A	-0.462134	3.42605e-05	0.027751
HPGD	-0.450182	7.61955e-06	0.00617183
RORC	-0.431344	5.68509e-05	0.0460492
MT1G	-0.40066	4.60577e-05	0.0373067
HOXB5	-0.388669	2.71954e-05	0.0220283
SSBP2	-0.38849	5.53914e-05	0.044867
LPAR1	-0.388381	1.17797e-05	0.00954153
CPA3	-0.383363	5.65576e-05	0.0458117
ASB9	-0.376615	5.06439e-05	0.0410216
HGD	-0.376546	4.94928e-05	0.0400892
PAMR1	-0.372469	5.19407e-05	0.0420719
VWA5A	-0.366098	1.81445e-05	0.0146971
MAOA	-0.353946	9.88483e-06	0.00800671
VILL	-0.353489	3.19744e-06	0.00258993
TCEA3	-0.345953	1.73717e-05	0.0140711
CA2	-0.344656	3.33616e-05	0.0270229
TFF1	-0.343063	3.24164e-05	0.0262573
ST6GALNAC1	-0.338414	2.8412e-06	0.00230137
FHIT	-0.330411	1.25004e-05	0.0101254
RGMB	-0.316496	2.6976e-05	0.0218506
TSPAN1	-0.31102	7.29854e-07	0.000591182
MLPH	-0.305893	2.44558e-05	0.0198092
CKB	-0.303655	3.87732e-05	0.0314063
ERN2	-0.29761	3.43398e-05	0.0278152
AKR1C3	-0.293732	8.06311e-06	0.00653112
KCNN4	-0.287857	4.91708e-05	0.0398284
MT1E	-0.279867	7.28608e-06	0.00590173
CTSE	-0.278943	3.84803e-05	0.031169
AGR3	-0.271528	5.75749e-05	0.0466356
BCAR3	-0.269476	7.06585e-06	0.00572334
CAV1	-0.268238	2.40213e-05	0.0194573
FA2H	-0.265033	8.81475e-06	0.00713995
BCORL1	0.263778	4.11018e-06	0.00332925
ZNF417	0.263946	3.49575e-05	0.0283156
CHD7	0.264497	6.42847e-06	0.00520706
ARHGEF39	0.266288	5.41278e-05	0.0438435
CABLES2	0.269674	4.05625e-06	0.00328556
NPEPL1	0.270513	3.36558e-05	0.0272612
ACYP1	0.27071	4.58135e-05	0.0371089
TARBP1	0.271095	1.74704e-05	0.014151
MAP3K8	0.272895	7.07411e-06	0.00573003
CBX8	0.273556	1.30078e-05	0.0105363
KCNAB2	0.277754	2.12941e-05	0.0172483
ATAD2	0.278178	2.45037e-05	0.019848
C19orf73	0.279904	2.97782e-05	0.0241204
CCSAP	0.28097	2.51811e-05	0.0203967
ZMYND15	0.281156	4.31682e-05	0.0349663
ARID3A	0.281156	4.32167e-05	0.0350055
ZNF286A	0.284493	9.88822e-06	0.00800946
CKAP2	0.286755	4.15422e-06	0.00336492
TROAP	0.288436	4.22163e-05	0.0341952
ZNF611	0.288706	1.65781e-05	0.0134283
HMGB3	0.288783	4.11321e-06	0.0033317
ZNF124	0.28907	2.33552e-05	0.0189177
NEK2	0.295344	3.80451e-05	0.0308165
ZNF232	0.295581	3.03726e-06	0.00246018
FLVCR1	0.29622	2.9616e-05	0.0239889
GABPB2	0.296999	1.01098e-05	0.00818897
PIGL	0.300471	2.79242e-05	0.0226186
ZNF239	0.300578	2.01705e-05	0.0163381
ZBTB12	0.302281	2.20888e-05	0.0178919
PSTPIP2	0.303244	4.09882e-05	0.0332004
MC1R	0.304772	5.3993e-05	0.0437344
SARNP	0.305523	2.0129e-05	0.0163045
TTC32	0.306099	8.70215e-06	0.00704874
CEP170	0.306654	3.13794e-05	0.0254173
C17orf97	0.307239	3.21088e-05	0.0260082
CCDC84	0.317496	4.15575e-05	0.0336616
HIST1H4H	0.318982	2.61387e-05	0.0211723
SMYD3	0.324227	2.16996e-06	0.00175767
MTFR2	0.325481	5.82146e-05	0.0471538
PTK7	0.32716	7.91112e-06	0.00640801
CCNE1	0.328422	5.75348e-05	0.0466032
DTNB	0.329751	4.76365e-06	0.00385856
GDF11	0.330022	1.76175e-06	0.00142701
IFI30	0.330342	4.17687e-05	0.0338326
PLEKHB1	0.337782	4.33492e-05	0.0351129
NDUFAF6	0.338166	2.83379e-07	0.000229537
ZNF529	0.341265	5.6757e-05	0.0459732
NDC80	0.344707	1.14615e-05	0.0092838
SLC6A9	0.345122	3.58743e-06	0.00290581
PPM1J	0.347258	5.57115e-05	0.0451263
RPL39L	0.347554	4.47803e-05	0.0362721
IGFLR1	0.348668	4.40884e-05	0.0357116
ATP6V1E2	0.349995	1.35455e-06	0.00109718
CST1	0.3503	5.64574e-05	0.0457305
BAMBI	0.352972	4.09303e-05	0.0331536
TEX30	0.357029	2.16349e-05	0.0175242
ZNF280C	0.361204	4.33086e-06	0.003508
CSNK2A3	0.361631	1.78649e-05	0.0144705
VASH2	0.363816	5.63644e-05	0.0456551
SLC46A1	0.367609	1.63308e-05	0.0132279
ACOT4	0.369256	2.03932e-05	0.0165185
FZD3	0.369864	4.47298e-06	0.00362311
RINL	0.370967	4.49074e-05	0.036375
C8orf44	0.371088	2.02904e-05	0.0164352
PLEKHN1	0.37258	3.26061e-05	0.026411
PIWIL4	0.374377	5.9755e-05	0.0484015
SRGAP3	0.378745	5.31226e-05	0.0430293
YY2	0.380018	1.00614e-05	0.00814973
CENPF	0.380494	1.3609e-05	0.0110233
ASPM	0.382281	2.95508e-05	0.0239362
TICRR	0.382883	4.44986e-05	0.0360439
C21orf58	0.383215	1.66196e-05	0.0134619
NUF2	0.383673	1.09161e-05	0.00884206
ZNF101	0.384374	4.87832e-07	0.000395144
GDPD5	0.384389	2.56389e-05	0.0207675
MTBP	0.385482	5.57052e-05	0.0451212
TBC1D31	0.38987	1.07704e-05	0.00872401
PPP2R3B	0.39345	2.12918e-06	0.00172464
PIK3R2	0.396902	1.79311e-05	0.0145242
GPR157	0.401593	1.11455e-06	0.000902787
KIF14	0.406949	5.11533e-05	0.0414342
AUNIP	0.409472	2.83083e-05	0.0229297
TMEM198	0.411914	4.34218e-05	0.0351717
FBF1	0.413758	1.62663e-05	0.0131757
TCTEX1D2	0.420869	1.98683e-05	0.0160933
C11orf65	0.425112	3.83831e-05	0.0310903
EFNA3	0.427145	3.29337e-05	0.0266763
GPR173	0.429408	5.92699e-05	0.0480086
CACHD1	0.433236	3.11027e-06	0.00251932
HAUS7	0.435349	3.98883e-07	0.000323095
SLFNL1	0.436665	3.59139e-05	0.0290903
ARL11	0.439139	2.28234e-05	0.018487
CCDC18	0.439836	1.7496e-05	0.0141718
WNT3	0.442873	5.4346e-05	0.0440203
KCNC3	0.444597	1.90088e-05	0.0153972
ENO3	0.445447	3.22784e-06	0.00261455
PBX4	0.450945	1.0324e-05	0.00836244
QRICH2	0.464253	1.5287e-05	0.0123825
GRHL1	0.464338	1.67059e-05	0.0135318
ZFP30	0.471793	1.43409e-05	0.0116161
KATNAL2	0.472245	2.29757e-05	0.0186103
RPL10L	0.474435	5.17538e-05	0.0419206
SLC15A2	0.475688	5.02541e-05	0.0407058
CELSR2	0.481448	4.23817e-06	0.00343291
HIST1H4J	0.485592	2.70405e-05	0.0219028
TRIM29	0.499387	3.86702e-05	0.0313228
RGPD5	0.505847	4.26044e-05	0.0345095
RIBC1	0.510886	1.65667e-05	0.013419
TMEM74B	0.515218	1.04772e-05	0.00848651
MYO15A	0.515801	3.33339e-05	0.0270005
TRPV1	0.524281	5.99282e-05	0.0485419
CNFN	0.527356	3.4565e-05	0.0279977
CPT1B	0.527378	3.40658e-05	0.0275933
RBP1	0.531399	9.86811e-06	0.00799317
ZNF606	0.536393	1.1975e-05	0.00969974
DNMT3B	0.53997	7.03262e-06	0.00569642
TNFRSF19	0.542082	5.14483e-05	0.0416731
HSF2BP	0.552158	2.8296e-05	0.0229198
TTLL10	0.562514	5.53428e-05	0.0448277
SYT7	0.562608	4.63276e-05	0.0375254
RASL10B	0.567035	3.54887e-05	0.0287458
BMP7	0.568063	4.95688e-05	0.0401507
SLC4A8	0.568531	3.88351e-05	0.0314564
C2CD4A	0.587816	1.4774e-05	0.0119669
PIPOX	0.599402	5.08483e-05	0.0411872
TCAP	0.603264	3.18641e-05	0.0258099
DNAH6	0.610808	5.30538e-05	0.0429736
KCNMB4	0.623318	5.56312e-06	0.00450613
CCDC78	0.626074	4.52188e-05	0.0366273
VWCE	0.631627	6.05757e-05	0.0490663
CCDC87	0.636315	1.16285e-05	0.00941909
TAF1L	0.640495	3.64799e-05	0.0295487
CBX2	0.648947	5.79832e-06	0.00469664
C19orf18	0.652849	5.6483e-05	0.0457512
SLC16A8	0.679111	5.83785e-06	0.00472866
GPC2	0.687448	4.52509e-05	0.0366532
PTRH1	0.696647	1.12995e-05	0.00915261
PROX1	0.698592	1.45266e-05	0.0117665
PTPRO	0.70335	3.8479e-06	0.0031168
NKD2	0.720711	9.28485e-06	0.00752073
KCNN1	0.727174	2.78935e-05	0.0225938
KRT6B	0.738242	5.26203e-05	0.0426224
ASGR1	0.739337	2.82666e-05	0.0228959
HIST1H3G	0.741359	1.48662e-05	0.0120416
POLN	0.751745	1.08037e-05	0.00875101
SALL4	0.753766	3.31926e-05	0.026886
NTN5	0.764353	6.42709e-06	0.00520594
LGR5	0.778899	4.22242e-06	0.00342016
DPF1	0.79094	8.2448e-07	0.000667829
ODF3L2	0.791651	2.36923e-05	0.0191908
COX6B2	0.827935	2.42252e-05	0.0196224
SLN	0.850929	5.29162e-05	0.0428621
COLGALT2	0.873527	1.12477e-05	0.00911062
EPHX3	0.87496	1.10421e-05	0.00894406
KCNH8	0.877349	1.37844e-05	0.0111654
DUSP15	0.880626	1.00849e-06	0.000816878
WNT10B	0.880638	1.03867e-05	0.00841324
ERMN	0.884555	1.89006e-05	0.0153095
ATP6V1B1	0.885777	3.25852e-05	0.026394
MEIG1	0.892904	5.2001e-06	0.00421208
TTC16	0.909323	5.00649e-06	0.00405526
TTYH1	0.92536	4.73105e-05	0.0383215
MYH6	0.947159	5.42347e-05	0.0439301
WNT11	0.97428	1.60193e-05	0.0129757
TCP10L	0.988654	2.36504e-07	0.000191568
GRIN2C	1.00394	1.75789e-05	0.0142389
B4GALNT4	1.00475	4.97117e-06	0.00402665
DSCAML1	1.01193	2.85252e-05	0.0231054
STRC	1.02167	9.66174e-06	0.00782601
SYCP2	1.04736	1.67994e-05	0.0136075
SPRR1A	1.05318	1.02625e-05	0.00831265
BTNL2	1.07483	4.38498e-05	0.0355184
POLR2J2	1.07556	1.30618e-05	0.01058
H2BFS	1.08355	8.22343e-06	0.00666098
DNAH2	1.08667	1.10642e-05	0.00896203
SYNGR4	1.08799	1.02644e-06	0.000831413
DLX4	1.10742	1.62628e-05	0.0131729
TNNT2	1.10803	1.61251e-06	0.00130613
SPRR3	1.12369	3.2371e-05	0.0262205
COL9A3	1.12523	2.95774e-06	0.00239577
FGF17	1.15255	9.66956e-06	0.00783234
SLC35D3	1.18176	5.97363e-06	0.00483864
TMPRSS5	1.25205	5.87653e-06	0.00475999
TINCR	1.25741	4.25293e-05	0.0344487
BNIPL	1.27736	2.18341e-05	0.0176856
CRHR1	1.29837	2.83517e-05	0.0229649
PRSS27	1.33548	1.31319e-05	0.0106369
KRT14	1.34255	3.78612e-05	0.0306675
TGM1	1.36298	1.71196e-05	0.0138669
KCNH3	1.38147	5.06187e-06	0.00410011
INHA	1.4728	9.69554e-06	0.00785339
SLC6A2	1.4731	2.99698e-05	0.0242756
ZSCAN10	1.47843	5.22249e-05	0.0423022
MOGAT1	1.49326	3.5306e-05	0.0285979
UPK1A	1.51816	9.64118e-06	0.00780936
DNAJC5G	1.52914	5.11198e-05	0.041407
KRT5	1.56101	2.87958e-05	0.0233246
FAM178B	1.58728	7.99811e-06	0.00647847
SCGB1A1	1.58873	2.18428e-05	0.0176927
CPLX2	1.60223	3.91515e-05	0.0317127
SERPINA10	1.62694	5.55499e-05	0.0449954
C1orf61	1.6655	1.62838e-05	0.0131899
HBZ	1.66814	3.76157e-05	0.0304687
DLX1	1.71186	2.28735e-05	0.0185276
NOTUM	1.71808	2.31707e-07	0.000187683
FAM71F1	1.81579	2.87871e-05	0.0233176
AIRE	1.88804	4.55651e-05	0.0369077
CACNA1E	1.89629	7.35878e-07	0.000596061
NXNL1	1.90845	3.51214e-05	0.0284483
SLC22A11	1.99076	2.52873e-05	0.0204827
GLDC	2.00006	1.32837e-07	0.000107598
KRT13	2.05369	1.05779e-05	0.00856812
DAPL1	2.08175	2.21446e-07	0.000179371
PNMA3	2.24993	8.04407e-06	0.0065157
TKTL1	2.31881	1.60303e-05	0.0129845
HOXD12	2.39106	2.23715e-05	0.0181209
FAM133A	2.54757	3.27295e-05	0.0265109
SLC7A10	2.57123	1.89214e-05	0.0153263
SLC6A11	3.11105	1.51807e-05	0.0122963
KRTAP3-1	4.08032	2.46552e-05	0.0199707

## Sheet: 2 vs.1 and 3
Gene	logFC	pvalue	FDR
KRTAP3-1	-3.88064	2.59551e-05	0.0210236
NLRP8	-3.59603	4.00354e-06	0.00324286
DPPA2	-3.11187	4.38213e-06	0.00354952
KRT73	-3.06937	2.19574e-06	0.00177855
FBN3	-3.02525	2.66257e-05	0.0215668
RBFOX3	-2.99529	1.67521e-06	0.00135692
SALL3	-2.97118	1.85991e-05	0.0150652
SLC6A11	-2.92939	1.63519e-05	0.0132451
ADAD2	-2.90977	4.01679e-07	0.00032536
NLRP2	-2.72458	1.90236e-12	1.54e-09
FGF20	-2.71418	8.3001e-07	0.000672308
EFCAB3	-2.70592	1.72344e-05	0.0139598
CRISP1	-2.69915	2.41923e-05	0.0195958
CTRC	-2.67189	1.29574e-05	0.0104955
GNAT1	-2.65365	3.61518e-06	0.00292829
IGDCC3	-2.47069	4.50029e-05	0.0364524
FSTL5	-2.43712	2.52972e-05	0.0204908
SLC22A11	-2.27485	1.58272e-05	0.01282
CYP4F8	-2.26917	6.01033e-05	0.0486836
CACNA1E	-2.25357	1.81993e-07	0.000147414
KNDC1	-2.23265	7.36542e-08	5.97e-05
PLD5	-2.21885	5.13574e-06	0.00415995
IGFN1	-2.21796	1.28238e-06	0.00103873
HOXD12	-2.19506	3.60681e-05	0.0292152
AQP2	-2.18584	2.61433e-05	0.0211761
PNMA3	-2.17894	8.32062e-06	0.00673971
HOGA1	-2.03808	3.86406e-06	0.00312989
DAO	-2.00893	1.11153e-05	0.00900337
UTS2	-2.00323	8.28569e-08	6.71e-05
TKTL1	-2.00295	2.48599e-05	0.0201365
CACNA1B	-1.99544	1.6578e-05	0.0134282
KCNS1	-1.98654	4.70795e-07	0.000381344
H1FNT	-1.9129	1.09136e-05	0.00884
RGPD1	-1.90808	7.67475e-07	0.000621655
DAPL1	-1.90585	1.35838e-06	0.00110029
GABRB1	-1.87029	2.92081e-05	0.0236585
FAM178B	-1.83968	3.62068e-06	0.00293275
NOTUM	-1.83239	2.64344e-07	0.000214119
NODAL	-1.81074	4.85253e-06	0.00393055
ZNF793	-1.79888	4.59807e-10	3.72e-07
MAG	-1.78875	1.11819e-06	0.000905736
DAND5	-1.74087	4.25958e-07	0.000345026
SLC22A14	-1.71959	4.73301e-07	0.000383374
AP3B2	-1.69614	2.79783e-06	0.00226624
GLDC	-1.67642	2.50301e-06	0.00202744
SPTBN4	-1.67062	7.58143e-09	6.14e-06
SLC8A2	-1.66691	2.18076e-06	0.00176641
DCT	-1.65974	3.00049e-06	0.0024304
FNDC9	-1.64387	7.56985e-07	0.000613158
KRT3	-1.64221	4.22527e-05	0.0342247
DACT2	-1.63652	2.41192e-06	0.00195365
LRRC71	-1.63551	1.33351e-06	0.00108015
RAB40AL	-1.63079	8.02762e-06	0.00650237
SPTA1	-1.62658	1.32877e-05	0.0107631
GPR21	-1.61605	3.31121e-05	0.0268208
FOXH1	-1.61101	6.54275e-07	0.000529963
LMO1	-1.61098	5.53527e-05	0.0448357
RIPPLY3	-1.59942	1.28241e-05	0.0103875
DPPA4	-1.58784	3.7179e-06	0.0030115
NKD1	-1.55259	8.68133e-08	7.03e-05
BPIFB4	-1.53941	3.88477e-05	0.0314666
TDRD9	-1.46962	9.67657e-06	0.00783802
LUZP2	-1.44104	1.74002e-05	0.0140942
HAP1	-1.43147	3.92526e-05	0.0317946
ZNF625	-1.41821	5.65792e-06	0.00458292
ACSBG2	-1.4123	6.79026e-07	0.000550011
NPAS4	-1.40991	5.815e-07	0.000471015
ITIH2	-1.38751	1.76832e-05	0.0143234
COL9A3	-1.37861	2.15086e-07	0.00017422
ZNF177	-1.37849	4.78893e-05	0.0387903
CALML6	-1.37706	3.36515e-05	0.0272577
SLC25A27	-1.37645	2.75811e-10	2.23e-07
TLE6	-1.36581	1.65224e-06	0.00133831
CCDC136	-1.3627	8.36946e-09	6.78e-06
KCNH3	-1.32318	1.70118e-05	0.0137795
HIST1H2BI	-1.32242	1.15056e-05	0.00931957
SLC28A3	-1.31434	1.34098e-06	0.0010862
TRPM5	-1.30702	1.34798e-05	0.0109186
AMY2B	-1.28887	2.51396e-10	2.04e-07
U2AF1	-1.28877	3.77378e-06	0.00305676
PRSS27	-1.28403	3.33104e-05	0.0269814
COL9A1	-1.27831	2.60369e-06	0.00210899
FAM131B	-1.26759	9.72993e-06	0.00788125
MROH7	-1.2631	4.92794e-06	0.00399163
F7	-1.25588	4.56462e-05	0.0369734
PNMA6A	-1.24695	9.21216e-07	0.000746185
CDKL2	-1.24328	1.16059e-05	0.00940079
PRDM7	-1.23037	4.70378e-05	0.0381006
KCNG1	-1.22886	1.50902e-05	0.012223
TNNT2	-1.21059	1.52089e-06	0.00123192
HSD17B3	-1.20384	5.73153e-05	0.0464254
PRKCG	-1.19995	5.42422e-05	0.0439362
NOS1	-1.17513	3.6462e-05	0.0295342
MAPK4	-1.17104	5.48663e-05	0.0444417
DLX5	-1.15626	3.08456e-05	0.0249849
ANKS1B	-1.14912	2.05625e-05	0.0166556
DRICH1	-1.14454	3.37421e-06	0.00273311
ZNF285	-1.13903	1.26955e-06	0.00102834
RYR3	-1.12885	5.39301e-06	0.00436834
DHRS2	-1.12286	3.325e-05	0.0269325
SYN3	-1.12172	1.49577e-05	0.0121157
BGLAP	-1.10757	3.46298e-09	2.81e-06
KREMEN2	-1.10115	3.23675e-06	0.00262177
MLNR	-1.07161	2.28411e-05	0.0185013
HIST1H3F	-1.07123	5.10194e-05	0.0413257
MPV17L	-1.07001	3.85515e-06	0.00312267
TSSK3	-1.06549	8.04156e-06	0.00651366
IMPG2	-1.0648	4.06367e-06	0.00329158
SLC38A11	-1.06372	1.63684e-05	0.0132584
AMDHD1	-1.05777	1.30376e-05	0.0105605
LCNL1	-1.04457	5.44794e-05	0.0441283
CMYA5	-1.03953	3.82089e-07	0.000309492
MCF2L2	-1.0273	1.31704e-08	1.07e-05
ARHGAP8	-1.01809	2.3579e-06	0.0019099
SUMO4	-1.01547	8.44561e-06	0.00684095
GABBR1	-1.01528	5.27441e-09	4.27e-06
ACR	-1.01264	7.55743e-06	0.00612152
ESYT3	-1.01232	4.39351e-05	0.0355874
GALNT14	-0.996499	5.8751e-05	0.0475883
CYP2E1	-0.992608	5.18932e-05	0.0420335
ZNF284	-0.991341	4.42375e-10	3.58e-07
SRMS	-0.989129	2.23151e-05	0.0180753
AGXT	-0.98907	5.31683e-05	0.0430663
GABRE	-0.981144	8.17727e-06	0.00662359
SPATA25	-0.974505	4.35715e-06	0.00352929
DPF1	-0.97262	1.62888e-06	0.00131939
GALR2	-0.971047	7.51887e-06	0.00609029
NRXN3	-0.967028	2.63699e-05	0.0213596
CCL16	-0.965539	4.65787e-05	0.0377287
ADAM11	-0.958691	1.0178e-05	0.00824415
KLK7	-0.958623	4.95163e-05	0.0401082
AHRR	-0.949571	7.35963e-06	0.0059613
CDRT4	-0.946453	2.65203e-06	0.00214815
ACSBG1	-0.941208	4.31925e-05	0.0349859
HOXA6	-0.939046	2.78252e-05	0.0225384
CFAP44	-0.932085	6.85984e-07	0.000555647
SEC31B	-0.91515	4.6994e-06	0.00380651
CFAP54	-0.911228	3.84836e-05	0.0311717
BRSK2	-0.905387	5.3187e-05	0.0430815
TTN	-0.895714	6.78214e-06	0.00549353
KCNC4	-0.893413	8.37157e-07	0.000678097
ZMAT1	-0.888034	1.51843e-05	0.0122993
BSN	-0.885912	4.82147e-05	0.0390539
ASPDH	-0.882843	2.58059e-06	0.00209028
DHDH	-0.879892	6.64759e-06	0.00538454
MAPT	-0.879325	2.51549e-05	0.0203755
TSPAN32	-0.874233	5.13607e-05	0.0416022
RND2	-0.871477	2.88679e-05	0.023383
ZNF20	-0.870982	7.16495e-06	0.00580361
ADRA1D	-0.868055	5.4183e-05	0.0438882
ZNF382	-0.867253	3.96985e-06	0.00321558
GRM8	-0.867025	1.30176e-05	0.0105442
HOXA7	-0.866986	3.90594e-05	0.0316381
ZNF683	-0.859745	1.0918e-05	0.00884355
FAM186B	-0.8579	3.4028e-06	0.00275627
EFCAB5	-0.850654	1.78243e-05	0.0144377
POU5F2	-0.849894	3.48551e-06	0.00282326
KIF5C	-0.847161	1.31268e-05	0.0106327
RGPD4	-0.846119	1.1218e-05	0.0090866
KLKB1	-0.846069	6.0487e-05	0.0489945
MYH7B	-0.842649	2.3088e-05	0.0187013
PLEKHG4	-0.835216	2.91865e-05	0.0236411
ROBO2	-0.831718	9.55263e-06	0.00773763
DUSP15	-0.818994	1.06069e-05	0.00859162
TAS2R5	-0.818239	5.31994e-05	0.0430915
WBP2NL	-0.817872	4.4628e-06	0.00361487
L3MBTL1	-0.816564	4.82543e-05	0.039086
SLC13A4	-0.816464	2.96315e-05	0.0240015
ANKRD23	-0.815036	3.73751e-06	0.00302738
GRM2	-0.814898	3.48071e-06	0.00281937
CAPN3	-0.812066	9.10157e-06	0.00737227
NHLH1	-0.801506	8.12059e-06	0.00657768
ZNF528	-0.80135	1.62335e-05	0.0131491
ZNF829	-0.799363	2.46106e-05	0.0199346
LRRC37A	-0.795733	3.23848e-05	0.0262317
PCSK1N	-0.791742	4.16194e-05	0.0337117
ZNF813	-0.781654	4.3465e-05	0.0352066
YJEFN3	-0.777283	5.94203e-05	0.0481305
BRCA2	-0.764795	3.11497e-06	0.00252312
ADAMTS6	-0.753577	8.36033e-06	0.00677187
TTLL3	-0.751135	1.01712e-06	0.000823867
REEP2	-0.750266	2.72712e-05	0.0220897
CLDND2	-0.740856	2.58135e-06	0.0020909
ZNF280B	-0.740572	3.52602e-05	0.0285608
NR6A1	-0.736959	1.01336e-05	0.00820822
MYOM1	-0.735935	2.6629e-05	0.0215695
RNFT2	-0.73494	4.95379e-05	0.0401257
DNAH1	-0.733893	7.47309e-06	0.00605321
MTAP	-0.73333	3.79569e-05	0.0307451
CORO6	-0.729606	5.85511e-05	0.0474264
WDR92	-0.728428	2.0345e-05	0.0164795
HELB	-0.714798	1.78993e-08	1.45e-05
PLA2G4B	-0.708454	3.0306e-05	0.0245478
SLC6A1	-0.704443	1.18394e-05	0.00958989
HUS1B	-0.703071	4.3372e-05	0.0351313
EXPH5	-0.700052	6.66481e-06	0.0053985
COL27A1	-0.699264	4.67712e-05	0.0378846
DBNDD1	-0.680522	3.42814e-05	0.027768
NPIPA1	-0.678652	1.72736e-05	0.0139916
TET1	-0.674726	1.26889e-06	0.0010278
MSS51	-0.672115	3.80505e-05	0.0308209
LTB4R2	-0.671985	2.18371e-05	0.017688
FANCD2	-0.666899	1.50942e-06	0.00122263
ARNT2	-0.664432	4.52004e-05	0.0366123
ADAT2	-0.663937	1.33133e-05	0.0107837
LOXL4	-0.658826	1.8514e-05	0.0149964
CNTLN	-0.65799	4.76165e-06	0.00385694
RPS6KL1	-0.655121	5.41745e-05	0.0438813
ABO	-0.654484	1.55142e-05	0.0125665
TMEM132E	-0.648102	5.07674e-05	0.0411216
SPRY3	-0.647974	2.22122e-06	0.00179919
NEIL1	-0.64716	2.58091e-05	0.0209054
DDX47	-0.646679	4.00733e-05	0.0324594
ZNF493	-0.643827	4.77195e-05	0.0386528
SLC27A5	-0.643621	1.57275e-05	0.0127393
ATF7IP2	-0.641777	3.4003e-06	0.00275424
CCT6B	-0.640489	4.04943e-05	0.0328004
MARK1	-0.636394	5.45804e-05	0.0442101
ZBTB37	-0.634466	1.83947e-07	0.000148997
MCTP2	-0.63172	4.04576e-05	0.0327707
PRR22	-0.631527	6.01911e-05	0.0487548
ANKRD36	-0.62438	6.91683e-06	0.00560263
AXIN2	-0.623483	1.7502e-05	0.0141766
KIF27	-0.621558	9.29843e-07	0.000753173
LINGO1	-0.618121	2.02512e-05	0.0164034
ZNF419	-0.617872	1.1148e-05	0.00902987
VPS37D	-0.617234	8.14541e-06	0.00659779
UCP3	-0.616206	3.73191e-05	0.0302285
USP49	-0.612125	8.85372e-06	0.00717151
ZNF564	-0.606705	9.38656e-06	0.00760311
NBPF26	-0.603745	5.01713e-05	0.0406388
ZNF713	-0.595072	1.59065e-05	0.0128843
CCDC66	-0.59294	4.1186e-06	0.00333607
CCDC171	-0.592562	1.17593e-05	0.009525
HIST1H3A	-0.589964	3.67264e-05	0.0297484
AGER	-0.581654	4.92346e-05	0.03988
GKAP1	-0.581444	6.10749e-06	0.00494707
PRKCQ	-0.579851	3.88966e-05	0.0315062
ZGRF1	-0.575958	6.007e-05	0.0486567
OR51E1	-0.575198	3.95856e-05	0.0320643
CCDC14	-0.573735	1.48205e-05	0.0120046
FBXL22	-0.568365	3.37017e-05	0.0272983
ZNF557	-0.564846	5.46411e-06	0.00442593
GPR3	-0.56394	1.2344e-05	0.00999865
KIF7	-0.555517	4.24235e-05	0.034363
TSGA10	-0.553992	3.09031e-05	0.0250315
ETV4	-0.552557	2.10116e-05	0.0170194
HELLS	-0.552306	3.43358e-05	0.027812
GPR135	-0.551934	2.02104e-05	0.0163704
RHPN1	-0.551653	3.03143e-05	0.0245546
SCML1	-0.551033	3.02357e-05	0.0244909
CSAD	-0.550817	5.81705e-06	0.00471181
CYP46A1	-0.549695	5.9908e-05	0.0485255
PLCD4	-0.548221	8.80594e-07	0.000713281
ZNF224	-0.5456	7.52241e-06	0.00609316
GPR20	-0.540905	2.4172e-05	0.0195794
ZNF577	-0.537255	2.96718e-05	0.0240342
ZNF30	-0.533616	9.29897e-06	0.00753217
HOXA3	-0.523558	1.77952e-05	0.0144141
STC2	-0.521423	5.32392e-06	0.00431237
ACTRT3	-0.519914	1.29445e-05	0.0104851
IPO4	-0.514603	5.11649e-05	0.0414436
FOXC1	-0.512947	7.24887e-06	0.00587158
ACAD11	-0.510626	6.04216e-05	0.0489415
AOC2	-0.509002	5.58738e-05	0.0452578
NKTR	-0.508709	4.57838e-05	0.0370848
USP31	-0.50612	1.78515e-05	0.0144597
CACNA1C	-0.503762	5.9773e-05	0.0484161
CCDC146	-0.503593	3.39159e-05	0.0274719
ZNF121	-0.50237	3.92751e-08	3.18e-05
ZFP41	-0.501244	2.39839e-05	0.019427
MYO7A	-0.499668	6.02517e-05	0.0488038
CEP135	-0.497877	7.32669e-06	0.00593462
MPP2	-0.496164	4.54565e-05	0.0368198
TIGD1	-0.492776	5.88412e-05	0.0476614
ZNF397	-0.491757	5.21022e-06	0.00422028
RFX3	-0.491499	4.43211e-05	0.0359001
CARF	-0.490665	4.52547e-05	0.0366563
ZNF708	-0.489866	4.35737e-05	0.0352947
ZNF618	-0.489649	3.74944e-06	0.00303705
ZNF77	-0.487805	2.28788e-05	0.0185318
SCAI	-0.48513	2.223e-05	0.0180063
ZNF792	-0.477248	7.42846e-06	0.00601705
DSCC1	-0.475948	1.4552e-05	0.0117871
HAUS7	-0.471631	2.29644e-05	0.0186011
MTHFD2L	-0.470614	1.41037e-05	0.011424
SOCS7	-0.467181	4.64204e-06	0.00376005
HOOK1	-0.465793	3.79821e-05	0.0307655
HSPBAP1	-0.462848	1.3362e-05	0.0108232
GDPD1	-0.460083	5.92823e-05	0.0480187
GSAP	-0.459125	4.4546e-06	0.00360823
ZNF555	-0.458802	2.34662e-05	0.0190076
AMER1	-0.456135	1.68223e-05	0.0136261
MDM2	-0.454226	9.6412e-09	7.81e-06
ZNF517	-0.449785	5.8286e-05	0.0472117
PIAS2	-0.446158	8.67963e-06	0.0070305
CACHD1	-0.439326	3.35658e-05	0.0271883
GRB7	-0.439218	1.36161e-05	0.0110291
PAXBP1	-0.439116	3.06694e-05	0.0248422
ZNF83	-0.438928	5.39815e-05	0.043725
ATP11A	-0.438773	2.84031e-05	0.0230066
SLC27A1	-0.437191	2.30081e-05	0.0186366
ZNF573	-0.436569	5.46761e-06	0.00442877
MDM4	-0.435018	1.71231e-05	0.0138697
ETV5	-0.43463	2.69173e-05	0.021803
C9orf72	-0.433345	1.63465e-05	0.0132407
ZNF225	-0.432314	3.72823e-05	0.0301987
RBAK	-0.427279	1.11487e-06	0.000903047
TNRC6B	-0.426051	5.27877e-06	0.0042758
PSTK	-0.425756	4.14586e-05	0.0335815
ZNF333	-0.425015	1.03711e-05	0.00840056
REV3L	-0.420406	4.42612e-06	0.00358516
ARMC2	-0.420065	2.63628e-05	0.0213539
ZNF669	-0.418437	1.77205e-05	0.0143536
ZNF562	-0.417191	6.2936e-07	0.000509782
ZNF432	-0.414961	8.66753e-07	0.00070207
ZNF81	-0.413755	3.587e-05	0.0290547
KLHL23	-0.412351	3.64022e-05	0.0294858
GK5	-0.407756	2.53724e-06	0.00205516
GJC1	-0.406724	2.23001e-05	0.0180631
ZNF235	-0.405264	5.676e-05	0.0459756
ZNF234	-0.404933	1.94723e-06	0.00157726
C9orf116	-0.404929	4.37284e-05	0.03542
TULP4	-0.403522	2.93427e-08	2.38e-05
ZNF780B	-0.401324	1.94706e-05	0.0157712
ZKSCAN2	-0.399698	1.88254e-05	0.0152486
SUGP2	-0.399119	1.44946e-05	0.0117406
ZNF585B	-0.394881	3.29179e-05	0.0266635
GSTCD	-0.393226	3.51115e-05	0.0284403
GGH	-0.391232	4.65937e-05	0.0377409
DOCK9	-0.38909	5.06985e-17	4.11e-14
DNAJC27	-0.388648	1.20795e-05	0.00978443
HAUS6	-0.388122	5.59364e-05	0.0453085
PMEL	-0.387687	3.63033e-05	0.0294056
BRWD1	-0.387175	6.15774e-06	0.00498777
RPAP2	-0.386054	2.33566e-05	0.0189189
BAZ2B	-0.384753	8.83786e-08	7.16e-05
SLX4IP	-0.384063	2.88736e-05	0.0233876
TTC39C	-0.381897	2.27294e-05	0.0184108
HACE1	-0.380938	1.41926e-05	0.011496
EDRF1	-0.380588	4.92634e-05	0.0399033
MDM1	-0.380122	3.60334e-05	0.029187
PHF20L1	-0.380084	3.41837e-06	0.00276888
ZKSCAN3	-0.37975	2.1938e-05	0.0177698
GDPGP1	-0.378764	2.80036e-05	0.0226829
SLC24A1	-0.37862	3.39922e-05	0.0275336
ATR	-0.378174	5.48822e-05	0.0444546
ZNF383	-0.376608	2.77263e-05	0.0224583
RNPC3	-0.376353	2.22786e-05	0.0180456
XPNPEP3	-0.376351	2.52869e-05	0.0204824
FBXL20	-0.374684	9.19415e-07	0.000744726
BDP1	-0.373333	1.02194e-06	0.000827772
AGO2	-0.372893	7.58263e-06	0.00614193
LUC7L	-0.370433	1.46911e-05	0.0118998
GPATCH2	-0.368756	7.55535e-06	0.00611983
ZNF782	-0.368755	5.47187e-05	0.0443221
PMS2	-0.367494	6.9634e-06	0.00564035
POU2F1	-0.365846	1.07179e-06	0.000868147
RMI2	-0.365845	3.02335e-05	0.0244891
EPG5	-0.36471	2.66255e-06	0.00215667
BRWD3	-0.364122	1.38327e-07	0.000112045
HOOK3	-0.364085	5.40541e-07	0.000437838
FAM117B	-0.363221	4.31626e-09	3.5e-06
PPP1R3D	-0.361274	3.13093e-06	0.00253606
LRRC37B	-0.359616	5.29666e-05	0.0429029
ZNF587	-0.358665	5.77173e-05	0.046751
RRM2B	-0.358279	3.55524e-05	0.0287974
C19orf44	-0.358165	4.11989e-05	0.0333711
ZNF250	-0.358018	2.37098e-05	0.0192049
KIAA2026	-0.356895	1.11302e-06	0.000901548
ZBTB49	-0.35685	2.45738e-05	0.0199048
TBC1D24	-0.355036	4.69639e-05	0.0380407
DCUN1D3	-0.35488	1.52694e-05	0.0123682
BTN2A2	-0.354879	5.13692e-05	0.0416091
ENGASE	-0.354518	1.67643e-05	0.013579
SRGAP2	-0.353457	5.33491e-05	0.0432128
PRDM15	-0.352433	5.43085e-05	0.0439899
AGO3	-0.351366	3.99757e-05	0.0323803
ZBTB25	-0.350786	1.25339e-05	0.0101525
DNMT3A	-0.348778	4.71685e-05	0.0382065
ZNF107	-0.348474	1.88263e-05	0.0152493
FAM133B	-0.348435	1.15947e-05	0.00939168
ZNF236	-0.347023	1.55616e-05	0.0126049
EXOG	-0.346453	4.97198e-05	0.0402731
DSTYK	-0.345396	3.12593e-05	0.02532
RFX7	-0.344881	1.06931e-05	0.00866141
CHMP4A	-0.343188	1.26389e-05	0.0102375
CNTRL	-0.340583	2.29336e-05	0.0185762
RNF168	-0.338753	2.68202e-06	0.00217243
MALT1	-0.338287	1.34061e-05	0.0108589
CEP192	-0.336453	1.58167e-05	0.0128115
ZNF621	-0.334811	2.14292e-06	0.00173576
C1orf131	-0.334415	2.88569e-05	0.0233741
CACNA1H	-0.333212	5.67733e-05	0.0459864
ZNF510	-0.331091	1.43399e-05	0.0116153
BIVM	-0.330311	3.12174e-05	0.0252861
RFXAP	-0.329225	2.62719e-05	0.0212803
VCPIP1	-0.327973	2.88559e-07	0.000233733
ZDHHC21	-0.326356	1.93295e-05	0.0156569
CEP162	-0.325461	4.78366e-05	0.0387476
PAN3	-0.32545	4.78136e-06	0.0038729
TANC1	-0.324997	9.57636e-06	0.00775685
LONRF1	-0.324727	1.22755e-05	0.00994319
STX16	-0.324236	2.58187e-05	0.0209132
IRGQ	-0.323334	4.48122e-05	0.0362978
NKRF	-0.322553	5.1039e-05	0.0413416
SENP5	-0.322536	4.60872e-06	0.00373306
ZNF565	-0.322009	1.79479e-06	0.00145378
ZNF75D	-0.321014	1.67117e-05	0.0135365
JAK2	-0.319375	4.96138e-05	0.0401872
KLHL11	-0.318056	2.90539e-05	0.0235336
MED26	-0.317893	4.95754e-05	0.0401561
FAM76B	-0.317834	1.0994e-05	0.00890515
SLC35E3	-0.317826	5.31618e-05	0.043061
LMTK2	-0.317784	2.975e-05	0.0240975
PRPF39	-0.317531	5.45849e-05	0.0442138
ZBTB39	-0.317143	1.599e-05	0.0129519
REL	-0.317125	3.20195e-05	0.0259358
TMTC4	-0.316083	1.21653e-05	0.00985392
RABGEF1	-0.315843	2.55847e-06	0.00207236
MRPL53	-0.315657	2.83553e-05	0.0229678
FOXK1	-0.315119	5.51033e-05	0.0446337
MPLKIP	-0.314785	7.76381e-06	0.00628869
N4BP2L2	-0.313775	2.76784e-05	0.0224195
TMEM260	-0.312828	3.80886e-06	0.00308517
SPRTN	-0.312255	1.37321e-05	0.011123
TSHZ1	-0.311996	1.54647e-06	0.00125264
ZNF37A	-0.311644	1.37873e-06	0.00111677
HMBOX1	-0.310876	2.18568e-07	0.00017704
HAUS3	-0.310664	2.25272e-05	0.018247
ZNF322	-0.310025	2.97188e-05	0.0240722
RBM41	-0.309902	1.47295e-05	0.0119309
VPS13C	-0.309091	1.0825e-06	0.000876828
XRN1	-0.308792	3.538e-06	0.00286578
DTWD2	-0.308711	1.97418e-05	0.0159908
PDE7A	-0.308217	3.44063e-05	0.0278691
ZNF275	-0.308209	2.34866e-05	0.0190241
CCNL1	-0.307583	1.32183e-05	0.0107068
ANKRD12	-0.305766	3.61789e-08	2.93e-05
MTR	-0.305723	1.9808e-05	0.0160445
ZNF7	-0.304668	5.341e-05	0.0432621
APBB2	-0.30442	1.77327e-06	0.00143635
COX19	-0.303238	3.00308e-05	0.024325
NEMF	-0.302963	1.36121e-06	0.00110258
SLC25A30	-0.302863	3.41034e-05	0.0276237
RALGAPA1	-0.302225	4.20038e-06	0.00340231
CDADC1	-0.302152	2.86489e-05	0.0232056
TBC1D7	-0.302105	4.22988e-05	0.034262
FANCC	-0.300666	3.4859e-05	0.0282358
RCBTB1	-0.300522	3.8804e-06	0.00314313
GPALPP1	-0.29875	3.03333e-05	0.02457
ARID4B	-0.296222	2.17959e-07	0.000176547
ZNF131	-0.296156	1.32341e-05	0.0107196
ZNF507	-0.295649	2.93118e-05	0.0237426
CSNK1G1	-0.295454	2.07409e-05	0.0168002
EFCAB11	-0.295125	4.64187e-05	0.0375991
TAF8	-0.29455	3.32824e-06	0.00269587
LIMD1	-0.293972	1.29963e-05	0.010527
DDX52	-0.293662	1.04447e-05	0.00846024
KLHL42	-0.293538	4.50147e-05	0.0364619
MSI2	-0.293328	3.3714e-05	0.0273083
ZFX	-0.292879	3.48598e-06	0.00282365
INPP5B	-0.292842	4.43462e-05	0.0359204
DNMT1	-0.291386	5.72987e-05	0.0464119
ZFAND4	-0.291236	1.3351e-05	0.0108143
ATRX	-0.290964	2.48322e-09	2.01e-06
SZT2	-0.29076	5.1879e-05	0.042022
FAM111A	-0.290481	2.91674e-05	0.0236256
HSPH1	-0.290247	3.64813e-05	0.0295498
TAF5	-0.290125	2.46766e-05	0.0199881
ZSWIM3	-0.289719	8.26746e-06	0.00669665
ZNF589	-0.288612	5.80113e-05	0.0469891
ITGAE	-0.288545	5.34162e-05	0.0432671
MRPS17	-0.288479	4.93877e-05	0.040004
NUP155	-0.288418	4.99856e-05	0.0404884
PURB	-0.287414	1.57649e-05	0.0127695
ZNF226	-0.28654	3.43617e-05	0.027833
NEIL2	-0.286217	4.87215e-05	0.0394644
CHD6	-0.285758	1.61215e-05	0.0130584
CBFA2T2	-0.285177	3.03624e-05	0.0245935
RSF1	-0.284114	3.89966e-06	0.00315872
IQCE	-0.284043	4.42128e-05	0.0358124
TUBGCP3	-0.283688	3.18683e-05	0.0258133
OGT	-0.283298	5.44802e-05	0.044129
ALMS1	-0.28206	1.59041e-05	0.0128824
ANKEF1	-0.281766	5.37549e-05	0.0435414
RBM12B	-0.281667	4.07136e-05	0.032978
ZNF182	-0.28162	5.86899e-05	0.0475388
OFD1	-0.281344	8.11601e-07	0.000657397
KDM6A	-0.28116	4.45784e-06	0.00361085
PKP4	-0.280218	1.17262e-05	0.00949826
ABCC10	-0.280142	3.71922e-05	0.0301257
KANK1	-0.280036	4.46023e-05	0.0361279
ERMARD	-0.280025	4.84094e-05	0.0392116
C8orf76	-0.279898	1.54089e-05	0.0124812
CUL9	-0.279248	2.5737e-05	0.020847
ZNF326	-0.278753	1.20438e-05	0.00975547
PDZD8	-0.277615	4.54954e-06	0.00368513
KRI1	-0.277479	2.08274e-05	0.0168702
RBM6	-0.277043	1.06856e-05	0.00865536
WWC3	-0.27585	1.13759e-05	0.00921448
NUPL2	-0.275828	4.29965e-05	0.0348272
PDP1	-0.275784	5.26277e-05	0.0426285
PCMTD2	-0.275659	1.06838e-05	0.00865386
SREK1	-0.275656	1.79616e-05	0.0145489
ZFHX3	-0.275571	8.14472e-06	0.00659722
ZNF623	-0.275521	5.65615e-06	0.00458148
PYURF	-0.274961	4.09058e-05	0.0331337
MIS18BP1	-0.273784	3.65753e-05	0.029626
ELK4	-0.272591	3.44864e-05	0.027934
STAU2	-0.272323	4.94872e-05	0.0400846
AHCTF1	-0.271727	5.45645e-05	0.0441972
SLC25A14	-0.27163	2.14837e-05	0.0174018
KBTBD7	-0.271428	5.60862e-05	0.0454298
OTULIN	-0.27137	3.58598e-05	0.0290464
STX6	-0.271132	1.26262e-05	0.0102272
LRCH3	-0.270772	2.05704e-05	0.0166621
PHACTR2	-0.268893	1.44009e-09	1.17e-06
TRMT12	-0.268308	2.78596e-05	0.0225662
C10orf88	-0.267303	3.04797e-05	0.0246885
NUDT4	-0.267048	8.06676e-06	0.00653408
PTPN4	-0.266953	3.49216e-05	0.0282865
ARID4A	-0.266822	1.12806e-06	0.000913726
ARGLU1	-0.266651	1.40786e-05	0.0114037
ZNF407	-0.265378	1.87203e-05	0.0151635
SUGT1	-0.264648	1.21575e-05	0.0098476
USP42	-0.26461	5.55389e-06	0.00449865
PHC3	-0.264437	2.84409e-06	0.00230372
COX20	-0.26352	5.33408e-05	0.043206
PXMP2	0.28067	1.66955e-05	0.0135234
RNASE1	0.2981	2.50767e-06	0.00203121
ISG20	0.309121	6.08924e-05	0.0493228
TTC22	0.324843	5.75788e-05	0.0466389
SERPINE1	0.336241	3.80766e-05	0.030842
RAMP1	0.391594	5.40837e-06	0.00438078
RSAD2	0.40156	4.16374e-05	0.0337263
TMEM92	0.413891	1.31135e-05	0.010622
FNDC4	0.425433	2.31994e-05	0.0187915
NT5E	0.485388	5.02404e-05	0.0406947
TPSAB1	0.485995	1.55681e-05	0.0126101
COL17A1	0.494934	2.40179e-05	0.0194545
SPAG16	0.498291	2.97026e-05	0.0240591
ADM	0.575204	2.8649e-06	0.00232057
WNK4	0.581247	4.97655e-05	0.04031
FMO5	0.647707	5.7064e-05	0.0462218
GSTA1	0.714841	5.39551e-05	0.0437037
ADTRP	0.803796	1.19653e-05	0.00969186
MS4A2	0.812123	6.02882e-05	0.0488334
KRT20	0.873449	3.10365e-05	0.0251396
CA9	0.939219	1.03276e-05	0.00836536
B3GALT5	0.993809	2.60816e-05	0.0211261
CIDEC	1.10406	5.54604e-05	0.044923
TIMP4	1.14063	6.06017e-05	0.0490874

## Sheet: 3 vs.1 and 2
Table S5: The differentially expressed genes (DEGs) obtained from subtype 1 vs subtypes 2 and 3, subtype 2 vs subtypes 1 and 3, and subtype 3 vs subtypes 1 and 2 groups, respectively
SSX1	logFC	pvalue	FDR
CSN1S1	-4.37062	8.17659e-05	0.00662304
KRTAP3-1	-4.09133	0.000327684	0.0265424
SLC7A10	-3.94328	0.00025077	0.0203124
CLDN6	-3.4553	6.36082e-05	0.00515226
SLC6A11	-3.045	1.35936e-05	0.00110108
C6orf15	-2.97882	0.000156681	0.0126912
FAM133A	-2.90293	4.42676e-05	0.00358567
SERPINA10	-2.84475	0.000225266	0.0182465
POU4F1	-2.73771	3.27522e-05	0.00265292
KLK12	-2.71219	0.00015679	0.0127
KLK4	-2.60302	3.25926e-07	2.64e-05
TKTL1	-2.54287	2.55717e-05	0.00207131
SCGB1A1	-2.32256	0.000143233	0.0116019
HOXD12	-2.30557	2.91366e-05	0.00236007
SLC13A5	-2.29342	0.000240826	0.0195069
C1orf61	-2.25737	0.000255105	0.0206635
DYDC2	-2.11936	5.37116e-05	0.00435064
FTCD	-2.08289	4.46133e-05	0.00361368
AIRE	-2.07913	6.03129e-05	0.00488534
PNMA3	-2.07505	0.000295222	0.023913
REG1B	-2.06943	0.000109316	0.00885459
GLDC	-2.06727	6.59404e-05	0.00534117
PON1	-2.02801	7.90123e-07	6.4e-05
DAPL1	-2.02721	2.69974e-05	0.00218679
IFNL3	-1.98343	9.68888e-06	0.000784799
PAX4	-1.95747	0.000191104	0.0154794
LGSN	-1.95054	0.000407695	0.0330233
TNMD	-1.90796	0.000251424	0.0203654
SLC35D3	-1.75377	7.69837e-05	0.00623568
UPK2	-1.73309	1.29184e-06	0.000104639
TGM3	-1.73114	9.24691e-05	0.00749
SLC22A11	-1.69255	0.000123148	0.00997499
CSTL1	-1.62295	0.000474904	0.0384672
CACNA1E	-1.53789	0.000210941	0.0170862
NOTUM	-1.49919	3.2444e-05	0.00262797
TRPV6	-1.45046	1.69263e-05	0.00137103
UPK1A	-1.4395	7.60533e-06	0.000616032
MOGAT1	-1.43656	8.40829e-05	0.00681072
COX6B2	-1.43351	0.000360766	0.029222
CBS	-1.42385	1.90123e-07	1.54e-05
DNAI1	-1.36234	0.000165116	0.0133744
CPLX2	-1.33891	0.000476248	0.0385761
GP9	-1.32994	0.000614298	0.0497582
MAP7D2	-1.29857	0.000501863	0.0406509
GALNTL6	-1.29568	0.000185709	0.0150425
KEL	-1.29363	0.000596547	0.0483203
LIPC	-1.27286	8.40355e-05	0.00680688
WNT11	-1.27153	2.10868e-06	0.000170803
DUOXA1	-1.2571	2.5281e-05	0.00204776
SYNGR4	-1.25518	5.56664e-05	0.00450898
FAM178B	-1.25505	1.00616e-05	0.000814989
KCNH3	-1.25399	0.000344322	0.0278901
TMEFF1	-1.24364	9.60442e-05	0.00777958
PRSS27	-1.1973	0.000397608	0.0322062
ASGR1	-1.19662	0.000148291	0.0120116
CRYBA4	-1.19384	4.8642e-07	3.94e-05
ITLN1	-1.16164	0.000116276	0.00941838
SLN	-1.15907	1.10411e-05	0.000894331
SHBG	-1.13674	0.000127064	0.0102922
UPB1	-1.12751	7.92552e-05	0.00641967
GALNT9	-1.11511	0.000412714	0.0334298
HCRT	-1.11396	0.000404703	0.032781
RBP4	-1.09495	0.000239692	0.019415
INSM1	-1.09258	1.91323e-05	0.00154972
PPP1R14C	-1.08577	0.000210473	0.0170483
CALB2	-1.07579	0.000206237	0.0167052
KRT81	-1.04377	0.000100539	0.00814365
RDH12	-1.02501	0.000606901	0.049159
FCER2	-1.017	0.00057527	0.0465969
KCNK12	-1.00582	0.000364006	0.0294845
WFDC10B	-0.990054	6.1358e-07	4.97e-05
SYT7	-0.967301	0.000335992	0.0272154
AKR1C4	-0.965612	1.23476e-05	0.00100016
MORN3	-0.951045	4.29272e-05	0.0034771
SPRR1B	-0.945184	5.14406e-05	0.00416668
CLDN14	-0.92511	0.000574408	0.046527
ASGR2	-0.924921	5.68623e-05	0.00460585
S100A2	-0.922491	0.000177767	0.0143991
RTP5	-0.918143	7.44122e-05	0.00602739
EPHX3	-0.898466	0.000254973	0.0206529
VWCE	-0.892332	0.000549357	0.044498
TNNT2	-0.891918	1.98841e-05	0.00161061
PROX1	-0.889608	0.00014734	0.0119346
CYP4B1	-0.885951	3.6991e-05	0.00299628
CITED1	-0.875808	0.000232987	0.018872
COL9A3	-0.861123	0.000506553	0.0410308
WNT10A	-0.821789	0.000580312	0.0470053
DUSP15	-0.800488	0.000457431	0.0370519
KIAA0319	-0.792322	3.54557e-05	0.00287191
WNT10B	-0.792162	0.000235564	0.0190807
SALL4	-0.790919	0.000258769	0.0209603
NKD2	-0.783869	0.000223644	0.0181152
QPRT	-0.7835	0.00030038	0.0243307
LGR5	-0.782333	7.65497e-05	0.00620053
RPL10L	-0.773615	0.000228643	0.0185201
CHRNB1	-0.759292	6.20914e-06	0.00050294
FFAR4	-0.757845	4.35802e-08	3.53e-06
PIPOX	-0.742765	0.000587159	0.0475599
SIGLEC5	-0.740742	0.000135025	0.010937
GPR37L1	-0.733069	0.000304829	0.0246912
SLC16A9	-0.718022	0.000265099	0.021473
PTPRO	-0.717631	0.00050012	0.0405097
AQP7	-0.699324	0.000112176	0.00908629
CHST13	-0.67691	0.000452596	0.0366603
ARL11	-0.621958	0.000535305	0.0433597
HSF2BP	-0.616457	3.51088e-06	0.000284381
TMEM74B	-0.607897	0.000489531	0.039652
MYLK2	-0.604914	7.83029e-05	0.00634253
CABP7	-0.600199	0.000533965	0.0432512
ITIH4	-0.596269	0.000395375	0.0320253
KCNMB4	-0.584586	0.000464526	0.0376266
SLC4A8	-0.583134	0.000221799	0.0179657
CR1	-0.582365	0.00047648	0.0385948
DPF1	-0.562312	0.000497678	0.0403119
CCL26	-0.556144	0.000303267	0.0245646
RBP1	-0.552579	0.000468314	0.0379334
CDA	-0.546386	0.000202562	0.0164076
TSPAN10	-0.530181	4.00571e-05	0.00324463
HIST1H2AG	-0.521939	0.000334915	0.0271281
DMC1	-0.517308	0.000104544	0.00846804
SARDH	-0.498933	0.000212585	0.0172194
TRIB3	-0.494921	0.000148983	0.0120677
ACOT4	-0.485065	0.000397328	0.0321836
SERPINE2	-0.483939	0.000544092	0.0440715
RIBC1	-0.468829	0.000245395	0.019877
PDE3B	-0.462567	0.00014458	0.011711
SEMA7A	-0.452857	2.21118e-05	0.00179105
ARHGEF39	-0.428792	0.000339585	0.0275064
FBF1	-0.424186	7.19696e-05	0.00582954
PPP2R3B	-0.408718	0.000189719	0.0153673
RINL	-0.405934	1.59737e-05	0.00129387
GNB1L	-0.401287	0.000253089	0.0205002
NINJ2	-0.400709	0.00010795	0.00874396
PPIL6	-0.392244	0.000151813	0.0122968
CD72	-0.378533	0.000434635	0.0352055
CELSR1	-0.375352	0.000280288	0.0227034
C17orf49	-0.374027	0.000589671	0.0477633
C21orf58	-0.361866	0.00038495	0.0311809
CACHD1	-0.361581	0.000503033	0.0407456
RARRES1	-0.354197	0.00043098	0.0349094
ENO3	-0.350231	0.000332018	0.0268935
TEX30	-0.33763	0.000348029	0.0281903
SLC6A9	-0.336949	0.000348377	0.0282185
HAUS7	-0.335812	0.000150901	0.012223
HSD17B14	-0.334987	6.12138e-05	0.00495831
GPR157	-0.334702	0.000471348	0.0381792
DTNB	-0.334568	0.000125791	0.010189
TBC1D4	-0.332726	0.000147698	0.0119635
RENBP	-0.329656	0.000124524	0.0100865
TMEM116	-0.32875	0.000150912	0.0122239
HIST1H2BD	-0.313525	0.000128873	0.0104387
CEP164	-0.307736	0.000467632	0.0378782
HMGB3	-0.296101	0.000470283	0.0380929
SMYD3	-0.288851	0.000322403	0.0261146
PLIN2	-0.284746	0.00014094	0.0114161
HILPDA	-0.279412	0.000428254	0.0346886
SMOX	-0.276014	0.000294575	0.0238606
CD3EAP	-0.270174	0.000221038	0.0179041
RELT	-0.269681	0.000410374	0.0332403
ST6GALNAC1	-0.266368	0.000387484	0.0313862
NFIB	0.279938	4.24358e-05	0.0034373
VILL	0.285125	7.57821e-05	0.00613835
FER	0.285989	0.000367966	0.0298052
ABO	0.301207	0.000391595	0.0317192
PDGFC	0.302072	0.000302435	0.0244972
TNFRSF10D	0.303313	0.000365305	0.0295897
CCND2	0.316585	0.00060405	0.048928
C14orf28	0.325109	0.000111314	0.00901645
CRYBG3	0.326893	0.000434107	0.0351626
PIGR	0.338014	0.00058339	0.0472546
CROT	0.339019	0.000159635	0.0129305
CA2	0.352286	0.000614935	0.0498098
FAM78B	0.358295	0.000302033	0.0244647
PDE4D	0.376365	0.000167091	0.0135344
VWA5A	0.382217	8.53503e-05	0.00691337
RNF39	0.392094	0.000191476	0.0155095
ZFP2	0.395488	0.000259899	0.0210518
TCEA3	0.398058	0.000470632	0.0381212
PTPRS	0.422158	0.000121491	0.00984079
MEIS2	0.424587	0.000567071	0.0459327
ZCWPW2	0.430218	1.80765e-05	0.00146419
HSD17B1	0.445907	0.000247984	0.0200867
CYP2C18	0.457037	0.000436323	0.0353422
FAM189A2	0.492403	0.000162282	0.0131448
HOXB5	0.524064	0.000407423	0.0330013
COL4A5	0.549475	0.000148478	0.0120267
CDK20	0.56033	0.000601036	0.0486839
ESYT3	0.590068	3.64704e-05	0.0029541
PDE4C	0.607857	0.000110429	0.00894477
VAT1L	0.793477	0.000404611	0.0327735
DCHS2	0.878457	0.000149951	0.012146
	1.17671	0.000271079	0.0219574
